# Supplementary material for: Differential analysis of high-throughput quantitative genetic interaction data
Source: Genome Biol. 2012 Dec 26;13(12):R123. doi: 10.1186/gb-2012-13-12-r123 (PMC4056373; doi:10.1186/gb-2012-13-12-r123)
Supplement: Additional file 2 — A table of the dS, S, and profile similarity scores for the data from Bandyopadhyay et al. [6]. [file gb-2012-13-12-r123-S2.TXT]

orf1	gene1	orf2	gene2	UT_S_score	MMS_S_score	dS_score	UT_prof_sim	MMS_prof_sim	dS_prof_sim
YAL017W	PSK1	YAL040C	CLN3	-1.799354	-1.285556	0.334633	0.008823	0.014553	-0.034754
YAL017W	PSK1	YAL051W	OAF1	-0.434806	-0.992548	-1.042005	-0.123792	-0.007934	0.070039
YAL040C	CLN3	YAL051W	OAF1	NaN	NaN	NaN	-0.005677	0.056384	0.172150
YAL017W	PSK1	YAR018C	KIN3	NaN	NaN	NaN	-0.030261	0.002799	0.124630
YAL040C	CLN3	YAR018C	KIN3	-0.959255	0.121292	0.961671	0.074827	-0.087592	-0.293374
YAL051W	OAF1	YAR018C	KIN3	-0.562916	0.058146	0.772359	-0.014240	-0.090379	0.009133
YAL017W	PSK1	YBL005W	PDR3	-0.285659	-0.466809	-0.427229	0.017408	-0.010953	-0.035732
YAL040C	CLN3	YBL005W	PDR3	-0.752783	0.411837	1.624806	-0.020025	-0.024448	0.026984
YAL051W	OAF1	YBL005W	PDR3	-0.035024	-0.240484	-0.337562	0.079807	0.071456	0.090363
YAR018C	KIN3	YBL005W	PDR3	0.066158	-0.482599	-1.170944	-0.011638	-0.059642	-0.074835
YAL017W	PSK1	YBL008W	HIR1	1.388468	1.806378	0.933133	-0.121448	-0.161156	-0.191793
YAL040C	CLN3	YBL008W	HIR1	-0.718429	-0.563758	0.263829	0.146281	0.147412	0.081697
YAL051W	OAF1	YBL008W	HIR1	-0.741321	-0.494620	0.399199	0.098279	-0.008915	-0.070502
YAR018C	KIN3	YBL008W	HIR1	0.385061	0.343462	0.039014	0.053971	-0.041120	-0.310117
YBL005W	PDR3	YBL008W	HIR1	NaN	NaN	NaN	-0.047596	0.043035	0.111530
YAL017W	PSK1	YBL016W	FUS3	-1.551205	-0.446442	0.756627	0.035867	0.040297	-0.033482
YAL040C	CLN3	YBL016W	FUS3	2.465053	-0.910864	-4.526240	0.017910	0.186828	0.037234
YAL051W	OAF1	YBL016W	FUS3	-1.513257	-1.123212	0.873701	0.061378	0.006886	-0.057650
YAR018C	KIN3	YBL016W	FUS3	0.634477	1.631731	1.631556	0.042053	0.092926	0.185805
YBL005W	PDR3	YBL016W	FUS3	NaN	NaN	NaN	0.043998	-0.231137	-0.298267
YBL008W	HIR1	YBL016W	FUS3	NaN	NaN	NaN	0.006047	-0.003823	-0.068621
YAL017W	PSK1	YBL021C	HAP3	NaN	1.327535	NaN	-0.006174	-0.015355	0.032602
YAL040C	CLN3	YBL021C	HAP3	0.941632	0.482758	2.252435	-0.042982	-0.057741	0.100133
YAL051W	OAF1	YBL021C	HAP3	-0.137917	0.226585	1.657800	-0.082364	0.038768	-0.107168
YAR018C	KIN3	YBL021C	HAP3	0.287044	-0.079861	-0.077737	-0.089814	-0.061169	0.035975
YBL005W	PDR3	YBL021C	HAP3	NaN	NaN	NaN	-0.002280	0.105878	-0.115114
YBL008W	HIR1	YBL021C	HAP3	NaN	NaN	NaN	0.023893	-0.096415	-0.127859
YBL016W	FUS3	YBL021C	HAP3	NaN	NaN	NaN	-0.051148	-0.056708	0.070008
YAL017W	PSK1	YBL054W	TOD6	1.096632	-0.978914	-2.749433	-0.062834	-0.092025	-0.019899
YAL040C	CLN3	YBL054W	TOD6	0.274457	0.323511	0.132995	-0.059345	-0.068218	0.020824
YAL051W	OAF1	YBL054W	TOD6	-0.174754	0.016618	0.274961	-0.116607	0.033875	-0.134361
YAR018C	KIN3	YBL054W	TOD6	0.267381	0.020983	-0.630154	-0.037924	0.087842	0.026531
YBL005W	PDR3	YBL054W	TOD6	1.075302	1.350523	0.707062	-0.053537	0.100882	0.152504
YBL008W	HIR1	YBL054W	TOD6	-1.148679	-1.739904	-0.720756	0.027045	0.020377	-0.002898
YBL016W	FUS3	YBL054W	TOD6	0.145519	-0.818995	-1.169230	-0.119587	-0.070636	-0.064568
YBL021C	HAP3	YBL054W	TOD6	-1.698195	-2.188878	-1.005325	-0.006473	-0.074434	-0.108455
YAL017W	PSK1	YBL056W	PTC3	0.018159	-0.311169	-0.598911	-0.033156	0.080259	0.019152
YAL040C	CLN3	YBL056W	PTC3	0.360326	0.665733	0.313874	-0.064904	-0.134150	-0.137274
YAL051W	OAF1	YBL056W	PTC3	0.569116	0.415024	-0.100715	0.197101	0.161118	0.145755
YAR018C	KIN3	YBL056W	PTC3	-0.563406	-0.910206	-0.702643	-0.090028	-0.026411	0.056443
YBL005W	PDR3	YBL056W	PTC3	0.231282	0.375539	0.554882	0.145081	0.424305	0.290658
YBL008W	HIR1	YBL056W	PTC3	-0.610791	-0.436703	0.435419	-0.021591	0.009689	-0.058800
YBL016W	FUS3	YBL056W	PTC3	-2.756942	-1.844430	0.527894	0.092342	-0.065431	-0.223284
YBL021C	HAP3	YBL056W	PTC3	-1.578801	-1.766109	-1.550196	0.006444	0.125348	-0.068449
YBL054W	TOD6	YBL056W	PTC3	NaN	NaN	NaN	0.066534	0.093817	0.001268
YAL017W	PSK1	YBL066C	SEF1	NaN	NaN	NaN	0.021776	-0.087266	-0.073236
YAL040C	CLN3	YBL066C	SEF1	0.231309	0.938404	0.981281	0.060965	0.121766	0.096331
YAL051W	OAF1	YBL066C	SEF1	-0.938671	-0.437618	0.769094	0.000408	0.037409	-0.019799
YAR018C	KIN3	YBL066C	SEF1	0.573671	-0.620464	-1.632495	0.145681	-0.108981	-0.016664
YBL005W	PDR3	YBL066C	SEF1	-0.617673	-0.582506	0.060737	-0.053028	-0.081623	-0.042744
YBL008W	HIR1	YBL066C	SEF1	-0.539172	-0.628309	-0.166914	0.115746	0.057373	0.037516
YBL016W	FUS3	YBL066C	SEF1	0.084783	-1.288252	-0.873738	-0.020096	0.006466	0.083025
YBL021C	HAP3	YBL066C	SEF1	NaN	-2.025442	NaN	0.127900	0.001049	0.261014
YBL054W	TOD6	YBL066C	SEF1	NaN	NaN	NaN	0.008128	0.009385	-0.042572
YBL056W	PTC3	YBL066C	SEF1	NaN	NaN	NaN	-0.039230	-0.117525	-0.163902
YAL017W	PSK1	YBL088C	TEL1	-0.378384	-0.725077	-0.685400	-0.083509	-0.171397	-0.203009
YAL040C	CLN3	YBL088C	TEL1	0.396256	-0.358500	-0.893559	-0.036018	0.109191	0.202676
YAL051W	OAF1	YBL088C	TEL1	0.267214	-0.142991	-0.479367	-0.000996	-0.117278	-0.129866
YAR018C	KIN3	YBL088C	TEL1	0.560426	-0.479585	-1.297597	0.045822	-0.264012	-0.412836
YBL005W	PDR3	YBL088C	TEL1	1.349744	1.829300	0.701958	-0.071283	-0.121911	-0.099529
YBL008W	HIR1	YBL088C	TEL1	-0.599773	-1.348635	-0.697929	0.021647	0.177461	0.447403
YBL016W	FUS3	YBL088C	TEL1	-2.433494	-6.105523	-2.025955	0.001633	0.018455	0.003751
YBL021C	HAP3	YBL088C	TEL1	-0.225557	0.772686	2.092507	-0.018976	-0.144669	-0.168041
YBL054W	TOD6	YBL088C	TEL1	-1.002241	-1.208882	-0.085561	0.139192	0.084903	0.054169
YBL056W	PTC3	YBL088C	TEL1	-1.127493	-0.998538	0.148058	0.027699	-0.203202	-0.315468
YBL066C	SEF1	YBL088C	TEL1	NaN	NaN	NaN	0.004206	0.111872	0.117274
YAL017W	PSK1	YBL103C	RTG3	-0.773393	-2.252985	-1.293881	-0.037994	-0.156590	-0.123273
YAL040C	CLN3	YBL103C	RTG3	NaN	-4.784309	NaN	0.046465	0.014538	0.040065
YAL051W	OAF1	YBL103C	RTG3	0.314565	0.447689	0.578316	0.040552	-0.081947	-0.016749
YAR018C	KIN3	YBL103C	RTG3	-0.641484	1.486843	2.882210	0.037176	-0.056776	0.138124
YBL005W	PDR3	YBL103C	RTG3	NaN	1.339078	NaN	-0.027870	-0.064319	-0.121507
YBL008W	HIR1	YBL103C	RTG3	NaN	0.911251	NaN	0.003509	0.033056	-0.075983
YBL016W	FUS3	YBL103C	RTG3	-1.507615	-7.897457	NaN	-0.027026	0.113766	0.380005
YBL021C	HAP3	YBL103C	RTG3	2.199531	0.568864	NaN	0.091963	-0.032716	-0.043050
YBL054W	TOD6	YBL103C	RTG3	0.480474	-0.368599	-1.546061	0.043247	0.057257	-0.167823
YBL056W	PTC3	YBL103C	RTG3	NaN	2.167783	NaN	0.074281	-0.032232	-0.056987
YBL066C	SEF1	YBL103C	RTG3	-2.585608	-2.813707	0.304533	-0.068052	0.013888	0.040097
YBL088C	TEL1	YBL103C	RTG3	NaN	NaN	NaN	0.150810	0.194263	-0.081877
YAL017W	PSK1	YBR028C	YBR028C	0.037763	0.764293	1.452534	-0.070256	-0.094341	-0.156995
YAL040C	CLN3	YBR028C	YBR028C	-0.663408	-0.252329	0.510964	0.041656	0.148081	0.011600
YAL051W	OAF1	YBR028C	YBR028C	-0.760935	-0.645564	0.103673	0.121537	-0.045590	0.011358
YAR018C	KIN3	YBR028C	YBR028C	0.042612	-1.310562	-1.678930	0.060671	-0.046206	-0.080583
YBL005W	PDR3	YBR028C	YBR028C	-0.557857	-1.552449	-1.398247	0.171104	-0.020255	-0.072375
YBL008W	HIR1	YBR028C	YBR028C	-2.433444	-4.894153	-2.617123	-0.028396	0.085091	0.230688
YBL016W	FUS3	YBR028C	YBR028C	-0.656617	-1.872080	-1.018633	0.087278	0.057458	0.041992
YBL021C	HAP3	YBR028C	YBR028C	-0.025660	-0.622216	0.246907	-0.077809	0.026189	-0.106203
YBL054W	TOD6	YBR028C	YBR028C	-0.492595	-1.448237	-1.513106	-0.127602	-0.062969	-0.097532
YBL056W	PTC3	YBR028C	YBR028C	0.030024	0.485262	0.585761	0.025870	-0.035543	-0.117155
YBL066C	SEF1	YBR028C	YBR028C	0.148572	0.153672	-0.004886	0.008689	0.044445	-0.001303
YBL088C	TEL1	YBR028C	YBR028C	0.123411	-0.732805	-1.081657	0.139072	0.152898	0.201345
YBL103C	RTG3	YBR028C	YBR028C	-1.623201	-1.798398	-1.000767	0.073223	-0.013196	0.042955
YAL017W	PSK1	YBR033W	EDS1	0.522766	1.255633	1.369344	0.058642	0.019596	-0.066040
YAL040C	CLN3	YBR033W	EDS1	0.282498	0.039465	-0.400852	0.037305	0.169879	0.007548
YAL051W	OAF1	YBR033W	EDS1	-0.260338	0.199622	0.717183	-0.077848	-0.056388	-0.064804
YAR018C	KIN3	YBR033W	EDS1	0.367380	1.171286	1.506358	-0.067190	0.023229	0.109273
YBL005W	PDR3	YBR033W	EDS1	-1.268114	-1.836272	-1.076127	0.047137	-0.060938	-0.093316
YBL008W	HIR1	YBR033W	EDS1	-0.923473	-3.614669	-2.986621	0.017388	0.136640	0.047950
YBL016W	FUS3	YBR033W	EDS1	0.071482	-1.639628	-2.207645	0.076881	0.231699	0.344092
YBL021C	HAP3	YBR033W	EDS1	-1.755947	-1.219517	1.389654	-0.093011	0.024110	0.055466
YBL054W	TOD6	YBR033W	EDS1	-0.548041	-0.446124	0.039967	0.027793	-0.036611	-0.102038
YBL056W	PTC3	YBR033W	EDS1	0.062759	0.803104	1.192250	0.129092	0.040984	-0.082206
YBL066C	SEF1	YBR033W	EDS1	-0.529128	-1.156319	-0.867258	0.085392	0.105646	0.044079
YBL088C	TEL1	YBR033W	EDS1	0.392282	-1.002295	-1.931995	-0.116960	-0.069547	-0.027223
YBL103C	RTG3	YBR033W	EDS1	-0.232993	-2.736276	-2.965569	0.033094	-0.011864	0.239892
YBR028C	YBR028C	YBR033W	EDS1	NaN	NaN	NaN	-0.069796	0.162050	0.157541
YAL017W	PSK1	YBR059C	AKL1	0.343715	0.839100	0.804732	0.021389	0.083112	-0.055491
YAL040C	CLN3	YBR059C	AKL1	-0.027194	-0.542356	-0.497590	0.119034	0.130355	0.188801
YAL051W	OAF1	YBR059C	AKL1	0.688121	1.017905	0.742224	0.118554	0.012298	-0.028341
YAR018C	KIN3	YBR059C	AKL1	-0.074463	-0.953416	-1.663981	0.092502	-0.068180	-0.208122
YBL005W	PDR3	YBR059C	AKL1	-0.798752	0.199215	1.545770	0.069725	0.163124	0.154982
YBL008W	HIR1	YBR059C	AKL1	-0.833425	-1.368512	-0.468754	0.022202	0.042688	0.134838
YBL016W	FUS3	YBR059C	AKL1	-1.124523	-4.192307	-1.792880	-0.056116	-0.106512	-0.165252
YBL021C	HAP3	YBR059C	AKL1	NaN	0.124798	NaN	0.075785	0.122492	0.012333
YBL054W	TOD6	YBR059C	AKL1	0.198317	-1.024032	-0.985564	0.032874	0.216859	0.155297
YBL056W	PTC3	YBR059C	AKL1	0.278960	-0.182215	-0.711199	0.038896	0.007126	0.015008
YBL066C	SEF1	YBR059C	AKL1	-0.954700	NaN	NaN	0.002160	0.031945	0.004832
YBL088C	TEL1	YBR059C	AKL1	-0.598446	-0.130807	0.366874	0.050239	0.108084	0.127056
YBL103C	RTG3	YBR059C	AKL1	NaN	NaN	NaN	0.124086	-0.069234	-0.108040
YBR028C	YBR028C	YBR059C	AKL1	-1.223312	-1.499965	-0.345431	0.199562	0.074126	-0.040838
YBR033W	EDS1	YBR059C	AKL1	-0.026599	-0.393027	-0.288745	0.006422	-0.032759	-0.236255
YAL017W	PSK1	YBR066C	NRG2	0.019111	0.117162	0.046963	-0.059017	0.035045	0.080661
YAL040C	CLN3	YBR066C	NRG2	-1.303871	-0.675546	0.398098	-0.037916	-0.059194	-0.129941
YAL051W	OAF1	YBR066C	NRG2	-0.030541	-0.372804	-0.718471	0.191508	0.154300	0.124502
YAR018C	KIN3	YBR066C	NRG2	-0.352429	-0.878568	-0.888085	0.159061	0.127407	0.104077
YBL005W	PDR3	YBR066C	NRG2	-0.267859	-0.330406	-0.209023	-0.072661	0.015343	-0.108324
YBL008W	HIR1	YBR066C	NRG2	-0.629527	-0.749784	-0.253786	0.120358	0.064747	-0.029962
YBL016W	FUS3	YBR066C	NRG2	-2.853068	-2.922114	1.156541	-0.084637	-0.052248	-0.046779
YBL021C	HAP3	YBR066C	NRG2	-1.687316	0.375723	1.265769	-0.087495	-0.058091	0.001971
YBL054W	TOD6	YBR066C	NRG2	0.048549	-0.583569	-0.524650	0.030455	0.030237	-0.139302
YBL056W	PTC3	YBR066C	NRG2	-0.448108	-0.095878	0.641016	-0.039043	0.023300	0.118202
YBL066C	SEF1	YBR066C	NRG2	-2.356293	-1.120766	1.146811	0.001565	0.032130	0.031344
YBL088C	TEL1	YBR066C	NRG2	-0.023449	0.557661	0.402637	0.003585	-0.112528	-0.109262
YBL103C	RTG3	YBR066C	NRG2	3.344908	1.699218	5.762779	0.010963	0.017315	-0.050741
YBR028C	YBR028C	YBR066C	NRG2	-0.818754	-0.690352	0.354114	0.119139	0.046909	0.031025
YBR033W	EDS1	YBR066C	NRG2	-2.516143	-2.554681	-0.449957	-0.092829	0.001897	-0.130608
YBR059C	AKL1	YBR066C	NRG2	NaN	NaN	NaN	0.113157	0.061919	0.090224
YAL017W	PSK1	YBR083W	TEC1	-0.400558	-0.050159	0.384520	-0.054025	0.008877	0.052525
YAL040C	CLN3	YBR083W	TEC1	0.277408	-0.183199	-0.585619	-0.096487	-0.015276	-0.004476
YAL051W	OAF1	YBR083W	TEC1	-0.119494	0.172336	0.462718	-0.042683	-0.047937	-0.027497
YAR018C	KIN3	YBR083W	TEC1	0.536819	1.875020	2.021801	-0.063645	-0.075538	0.103955
YBL005W	PDR3	YBR083W	TEC1	-1.043367	1.484369	2.873693	0.059788	0.034546	-0.003667
YBL008W	HIR1	YBR083W	TEC1	-0.349327	-0.880996	-0.657088	-0.078218	0.055391	-0.018663
YBL016W	FUS3	YBR083W	TEC1	4.330154	3.699029	0.153873	-0.109812	0.018811	0.305000
YBL021C	HAP3	YBR083W	TEC1	-0.553115	-0.028254	0.983263	0.057200	0.009084	-0.009290
YBL054W	TOD6	YBR083W	TEC1	0.520879	-0.345506	-1.083494	-0.025363	-0.052058	-0.112375
YBL056W	PTC3	YBR083W	TEC1	0.136640	0.776200	0.805460	-0.009692	0.014112	-0.066619
YBL066C	SEF1	YBR083W	TEC1	-1.555048	-2.213774	-0.869580	-0.102474	-0.060803	0.008131
YBL088C	TEL1	YBR083W	TEC1	0.168534	-1.239784	-1.763920	-0.008949	-0.023900	-0.040613
YBL103C	RTG3	YBR083W	TEC1	NaN	1.484747	NaN	-0.037713	0.138214	0.367295
YBR028C	YBR028C	YBR083W	TEC1	-0.232892	-0.591891	-0.646208	0.056730	0.034686	0.039341
YBR033W	EDS1	YBR083W	TEC1	-1.650113	-2.247496	-1.175295	0.206705	0.237795	0.335302
YBR059C	AKL1	YBR083W	TEC1	NaN	NaN	NaN	0.013244	0.006634	-0.031690
YBR066C	NRG2	YBR083W	TEC1	NaN	NaN	NaN	0.026279	-0.048554	-0.109363
YAL017W	PSK1	YBR092C	PHO3	-3.307704	-1.033747	1.922629	0.030912	0.052444	-0.090015
YAL040C	CLN3	YBR092C	PHO3	0.295349	0.992156	1.181266	-0.077611	0.034931	0.106504
YAL051W	OAF1	YBR092C	PHO3	-0.134860	0.250668	0.537237	-0.098335	0.028430	-0.002739
YAR018C	KIN3	YBR092C	PHO3	-0.000246	0.003009	-0.173236	-0.129552	-0.133343	-0.173846
YBL005W	PDR3	YBR092C	PHO3	-0.631045	-0.111459	0.690405	0.013356	0.233667	0.124288
YBL008W	HIR1	YBR092C	PHO3	-0.764299	-0.664427	0.161133	-0.076965	-0.048270	0.075383
YBL016W	FUS3	YBR092C	PHO3	-0.393751	-0.890076	-0.372901	-0.024224	-0.140487	-0.081901
YBL021C	HAP3	YBR092C	PHO3	-0.029865	0.161490	0.464580	-0.017234	0.020424	0.077178
YBL054W	TOD6	YBR092C	PHO3	-0.741388	-0.705167	-0.211235	-0.002858	0.058395	0.094078
YBL056W	PTC3	YBR092C	PHO3	0.659243	0.170741	-1.087697	0.100517	0.081043	-0.026152
YBL066C	SEF1	YBR092C	PHO3	0.641586	0.493256	-0.050284	-0.080620	0.023974	0.011311
YBL088C	TEL1	YBR092C	PHO3	0.333612	0.677148	0.598828	0.041248	-0.046974	0.093432
YBL103C	RTG3	YBR092C	PHO3	4.021683	-0.165148	-0.302810	-0.013995	0.073858	-0.003788
YBR028C	YBR028C	YBR092C	PHO3	-0.979780	-1.799684	-1.318472	0.032021	0.020374	0.001328
YBR033W	EDS1	YBR092C	PHO3	-0.621523	-1.133306	-0.838863	0.137566	-0.083916	-0.106049
YBR059C	AKL1	YBR092C	PHO3	-2.399294	-3.752983	-0.944345	0.040625	0.072279	0.132913
YBR066C	NRG2	YBR092C	PHO3	-2.534684	-2.203377	-0.344462	0.095125	0.101209	-0.175686
YBR083W	TEC1	YBR092C	PHO3	NaN	NaN	NaN	0.334438	0.190546	0.033842
YAL017W	PSK1	YBR093C	PHO5	-0.420011	0.391159	0.867412	0.063225	0.101451	-0.038428
YAL040C	CLN3	YBR093C	PHO5	0.671245	0.365692	-0.306581	-0.062624	0.105353	0.010164
YAL051W	OAF1	YBR093C	PHO5	-0.209081	-0.038761	0.148628	-0.034160	0.064712	0.029753
YAR018C	KIN3	YBR093C	PHO5	-0.294229	-1.236212	-1.804865	0.065874	0.075421	0.059897
YBL005W	PDR3	YBR093C	PHO5	NaN	NaN	NaN	0.066120	0.299736	0.170886
YBL008W	HIR1	YBR093C	PHO5	0.699614	-0.564197	-2.011602	-0.027900	0.041885	-0.045018
YBL016W	FUS3	YBR093C	PHO5	-0.649031	-0.777683	-0.065568	-0.033521	-0.096441	-0.072684
YBL021C	HAP3	YBR093C	PHO5	0.624235	0.885614	0.595312	-0.049910	0.094538	-0.118102
YBL054W	TOD6	YBR093C	PHO5	0.617658	-0.190304	-1.235896	0.031232	0.038154	0.012188
YBL056W	PTC3	YBR093C	PHO5	0.707689	0.811123	0.397612	0.092370	0.191029	0.067789
YBL066C	SEF1	YBR093C	PHO5	-0.805297	-0.621180	0.204309	-0.023976	0.058189	-0.024884
YBL088C	TEL1	YBR093C	PHO5	1.053881	1.157553	0.076294	0.044709	-0.108532	-0.033719
YBL103C	RTG3	YBR093C	PHO5	NaN	-1.763222	NaN	-0.018466	-0.172773	-0.004695
YBR028C	YBR028C	YBR093C	PHO5	-0.812817	-0.630493	0.174389	0.059532	0.073725	0.047608
YBR033W	EDS1	YBR093C	PHO5	-0.514418	-1.225441	-1.100734	0.085327	0.021206	-0.109344
YBR059C	AKL1	YBR093C	PHO5	-2.634381	-3.247271	-1.382241	0.189341	0.203526	0.068615
YBR066C	NRG2	YBR093C	PHO5	-3.671455	-5.284017	-2.118481	0.131197	0.192588	0.000053
YBR083W	TEC1	YBR093C	PHO5	NaN	NaN	NaN	0.216850	0.123037	-0.011431
YBR092C	PHO3	YBR093C	PHO5	NaN	NaN	NaN	0.777161	0.284037	0.042738
YAL017W	PSK1	YBR095C	RXT2	-0.095630	-0.114673	-0.136835	-0.186122	-0.205557	-0.200864
YAL040C	CLN3	YBR095C	RXT2	-0.337532	-0.591887	-0.257058	0.215706	0.213633	0.144944
YAL051W	OAF1	YBR095C	RXT2	-0.420585	-0.378028	0.028966	-0.052934	-0.127765	-0.014617
YAR018C	KIN3	YBR095C	RXT2	0.348978	0.109749	-0.340065	-0.046359	-0.085876	-0.301128
YBL005W	PDR3	YBR095C	RXT2	-0.056940	-0.109352	-0.073798	-0.046775	-0.202084	0.095764
YBL008W	HIR1	YBR095C	RXT2	-0.929379	-0.424206	0.592996	0.170166	0.255466	0.233547
YBL016W	FUS3	YBR095C	RXT2	5.197486	3.054832	-2.359843	-0.177532	0.115112	-0.148822
YBL021C	HAP3	YBR095C	RXT2	-0.435305	-1.118193	1.403080	-0.102745	-0.094042	-0.043189
YBL054W	TOD6	YBR095C	RXT2	-0.244083	-0.206631	0.002232	0.086321	-0.039995	0.082099
YBL056W	PTC3	YBR095C	RXT2	0.728761	0.607716	0.004490	0.006503	-0.174358	-0.084549
YBL066C	SEF1	YBR095C	RXT2	0.511348	0.151217	-0.395172	0.127189	0.134295	-0.006817
YBL088C	TEL1	YBR095C	RXT2	0.205850	0.775110	0.767585	0.008330	0.189308	0.315749
YBL103C	RTG3	YBR095C	RXT2	-1.639361	-5.891345	-3.522162	-0.033713	0.238807	-0.064900
YBR028C	YBR028C	YBR095C	RXT2	-0.563419	0.129817	1.021855	0.080294	0.097120	0.051455
YBR033W	EDS1	YBR095C	RXT2	-0.544344	-1.778107	-1.619297	0.096627	0.186419	-0.126260
YBR059C	AKL1	YBR095C	RXT2	-2.464605	-2.408235	0.328079	-0.057968	-0.132423	0.109064
YBR066C	NRG2	YBR095C	RXT2	-1.372768	-0.959999	0.033618	0.020601	0.037618	-0.167825
YBR083W	TEC1	YBR095C	RXT2	NaN	NaN	NaN	0.032388	0.217166	-0.085549
YBR092C	PHO3	YBR095C	RXT2	NaN	NaN	NaN	0.106787	0.030602	0.095007
YBR093C	PHO5	YBR095C	RXT2	NaN	NaN	NaN	0.137586	-0.011014	0.113761
YAL017W	PSK1	YBR095C+2	YBR095C+2	0.406699	-1.266492	-2.821897	-0.037629	-0.003831	-0.010142
YAL040C	CLN3	YBR095C+2	YBR095C+2	1.240101	0.911909	-0.469376	0.258103	0.203834	-0.023771
YAL051W	OAF1	YBR095C+2	YBR095C+2	0.530505	-0.143026	-1.267457	-0.037163	-0.143788	0.011517
YAR018C	KIN3	YBR095C+2	YBR095C+2	-0.073556	0.097318	0.013238	-0.031718	0.039437	0.047311
YBL005W	PDR3	YBR095C+2	YBR095C+2	NaN	NaN	NaN	-0.045302	-0.181249	-0.129775
YBL008W	HIR1	YBR095C+2	YBR095C+2	-0.888208	1.624240	3.979406	0.123345	0.004375	-0.044786
YBL016W	FUS3	YBR095C+2	YBR095C+2	3.308002	2.621596	0.250154	-0.141597	0.189675	-0.031552
YBL021C	HAP3	YBR095C+2	YBR095C+2	0.513715	0.572179	0.500579	-0.030426	-0.029280	-0.002465
YBL054W	TOD6	YBR095C+2	YBR095C+2	-0.847174	-0.985008	-0.221733	0.034598	0.011012	0.045562
YBL056W	PTC3	YBR095C+2	YBR095C+2	0.012443	-0.006295	0.174568	0.029038	-0.143353	-0.102532
YBL066C	SEF1	YBR095C+2	YBR095C+2	0.047613	-0.002325	-0.007172	0.071232	0.106685	0.002867
YBL088C	TEL1	YBR095C+2	YBR095C+2	0.342700	0.614795	0.351340	-0.020975	0.019204	0.011694
YBL103C	RTG3	YBR095C+2	YBR095C+2	NaN	-9.126973	NaN	-0.026180	0.050371	0.075663
YBR028C	YBR028C	YBR095C+2	YBR095C+2	-0.238091	-0.409072	-0.324283	0.019647	0.193604	-0.019267
YBR033W	EDS1	YBR095C+2	YBR095C+2	-1.511760	-0.523121	0.989253	0.189336	0.226250	-0.045289
YBR059C	AKL1	YBR095C+2	YBR095C+2	-2.193218	-3.454201	-1.256329	0.067411	-0.048535	0.032655
YBR066C	NRG2	YBR095C+2	YBR095C+2	-2.162044	-2.773565	-0.618325	0.035567	-0.005040	-0.007668
YBR083W	TEC1	YBR095C+2	YBR095C+2	-2.958852	-7.377736	-3.367001	0.137489	0.176182	-0.089313
YBR092C	PHO3	YBR095C+2	YBR095C+2	-9.656128	-7.329055	0.688365	0.154596	-0.063699	-0.049094
YBR093C	PHO5	YBR095C+2	YBR095C+2	NaN	NaN	NaN	0.177088	0.095841	-0.121678
YBR095C	RXT2	YBR095C+2	YBR095C+2	-11.037771	-8.937531	3.189845	0.798234	0.672699	-0.153527
YAL017W	PSK1	YBR097W	VPS15	NaN	NaN	NaN	NaN	NaN	NaN
YAL040C	CLN3	YBR097W	VPS15	NaN	NaN	NaN	NaN	NaN	NaN
YAL051W	OAF1	YBR097W	VPS15	NaN	NaN	NaN	NaN	NaN	NaN
YAR018C	KIN3	YBR097W	VPS15	NaN	NaN	NaN	NaN	NaN	NaN
YBL005W	PDR3	YBR097W	VPS15	NaN	NaN	NaN	NaN	NaN	NaN
YBL008W	HIR1	YBR097W	VPS15	NaN	NaN	NaN	NaN	NaN	NaN
YBL016W	FUS3	YBR097W	VPS15	NaN	NaN	NaN	NaN	NaN	NaN
YBL021C	HAP3	YBR097W	VPS15	NaN	NaN	NaN	NaN	NaN	NaN
YBL054W	TOD6	YBR097W	VPS15	NaN	NaN	NaN	NaN	NaN	NaN
YBL056W	PTC3	YBR097W	VPS15	NaN	NaN	NaN	NaN	NaN	NaN
YBL066C	SEF1	YBR097W	VPS15	NaN	NaN	NaN	NaN	NaN	NaN
YBL088C	TEL1	YBR097W	VPS15	NaN	NaN	NaN	NaN	NaN	NaN
YBL103C	RTG3	YBR097W	VPS15	NaN	NaN	NaN	NaN	NaN	NaN
YBR028C	YBR028C	YBR097W	VPS15	NaN	NaN	NaN	NaN	NaN	NaN
YBR033W	EDS1	YBR097W	VPS15	NaN	NaN	NaN	NaN	NaN	NaN
YBR059C	AKL1	YBR097W	VPS15	NaN	NaN	NaN	NaN	NaN	NaN
YBR066C	NRG2	YBR097W	VPS15	NaN	NaN	NaN	NaN	NaN	NaN
YBR083W	TEC1	YBR097W	VPS15	NaN	NaN	NaN	NaN	NaN	NaN
YBR092C	PHO3	YBR097W	VPS15	NaN	NaN	NaN	NaN	NaN	NaN
YBR093C	PHO5	YBR097W	VPS15	NaN	NaN	NaN	NaN	NaN	NaN
YBR095C	RXT2	YBR097W	VPS15	NaN	NaN	NaN	NaN	NaN	NaN
YBR095C+2	YBR095C+2	YBR097W	VPS15	NaN	NaN	NaN	NaN	NaN	NaN
YAL017W	PSK1	YBR125C	PTC4	NaN	0.086402	NaN	0.097421	0.091149	0.104782
YAL040C	CLN3	YBR125C	PTC4	1.193381	-0.157048	-0.516906	-0.008177	-0.046335	0.027959
YAL051W	OAF1	YBR125C	PTC4	0.654050	-0.275020	-0.134371	-0.053745	-0.025444	-0.056249
YAR018C	KIN3	YBR125C	PTC4	0.118252	0.285479	1.787462	-0.025144	-0.058765	0.068596
YBL005W	PDR3	YBR125C	PTC4	-0.609191	-0.750479	-0.221760	0.001424	0.191650	-0.048584
YBL008W	HIR1	YBR125C	PTC4	1.110149	0.182866	-1.414318	0.002480	0.007105	-0.104866
YBL016W	FUS3	YBR125C	PTC4	5.123959	2.107364	-0.054755	-0.111231	-0.079002	0.119872
YBL021C	HAP3	YBR125C	PTC4	NaN	-1.247122	NaN	0.121920	0.017266	0.049550
YBL054W	TOD6	YBR125C	PTC4	0.369704	1.307306	1.795137	-0.025515	0.106742	-0.002905
YBL056W	PTC3	YBR125C	PTC4	-0.034816	0.419233	0.914750	-0.070373	0.039293	-0.080471
YBL066C	SEF1	YBR125C	PTC4	NaN	-0.105198	NaN	0.076632	0.006437	-0.108457
YBL088C	TEL1	YBR125C	PTC4	-0.545984	-0.290467	0.193531	-0.061080	-0.089065	-0.146772
YBL103C	RTG3	YBR125C	PTC4	-0.639510	-1.746783	NaN	-0.063282	0.118813	0.166400
YBR028C	YBR028C	YBR125C	PTC4	-1.340650	-0.785829	NaN	0.053318	0.038917	-0.044942
YBR033W	EDS1	YBR125C	PTC4	-1.070213	-1.580930	-1.776250	0.092103	0.044175	0.094032
YBR059C	AKL1	YBR125C	PTC4	NaN	-2.403848	NaN	0.148716	0.192253	0.010434
YBR066C	NRG2	YBR125C	PTC4	-0.848369	-2.301913	-1.805406	0.033025	0.073619	0.023793
YBR083W	TEC1	YBR125C	PTC4	-20.581276	-9.440029	0.497905	0.344745	0.327055	0.396420
YBR092C	PHO3	YBR125C	PTC4	-6.747468	-1.932376	1.451699	0.210583	0.325303	0.080596
YBR093C	PHO5	YBR125C	PTC4	-3.494609	-5.221661	-1.176336	-0.026403	0.250228	-0.107195
YBR095C	RXT2	YBR125C	PTC4	-3.088423	-4.680595	-1.322864	-0.038621	-0.001960	-0.128321
YBR095C+2	YBR095C+2	YBR125C	PTC4	-5.800655	-5.735090	-0.300822	0.121912	0.198306	-0.118764
YBR097W	VPS15	YBR125C	PTC4	NaN	NaN	NaN	NaN	NaN	NaN
YAL017W	PSK1	YBR136W	MEC1	0.220962	0.374946	0.218779	0.050210	0.082659	-0.066646
YAL040C	CLN3	YBR136W	MEC1	-1.132431	-1.311556	-0.367370	0.061311	-0.010491	-0.105733
YAL051W	OAF1	YBR136W	MEC1	0.426264	0.275566	-0.232438	-0.015303	0.135529	0.053643
YAR018C	KIN3	YBR136W	MEC1	-1.087932	-3.129779	-3.214882	0.102326	-0.101798	-0.066381
YBL005W	PDR3	YBR136W	MEC1	NaN	NaN	NaN	0.020234	0.340790	0.227122
YBL008W	HIR1	YBR136W	MEC1	-0.050177	1.065148	2.523808	-0.031360	-0.039666	-0.022587
YBL016W	FUS3	YBR136W	MEC1	-2.458717	-2.496047	-0.192004	0.090734	-0.221298	-0.481853
YBL021C	HAP3	YBR136W	MEC1	0.795054	-1.286986	-2.771971	-0.064207	0.021155	0.014445
YBL054W	TOD6	YBR136W	MEC1	0.706476	0.682040	0.095390	-0.016179	0.114959	0.088933
YBL056W	PTC3	YBR136W	MEC1	-0.317622	-0.436205	0.031229	0.064151	0.194463	0.085691
YBL066C	SEF1	YBR136W	MEC1	1.465884	0.212084	-2.006743	0.002189	-0.012259	-0.000714
YBL088C	TEL1	YBR136W	MEC1	0.843627	2.415000	2.959727	0.032926	0.037562	-0.019011
YBL103C	RTG3	YBR136W	MEC1	NaN	-1.138651	NaN	0.116730	-0.121030	-0.446448
YBR028C	YBR028C	YBR136W	MEC1	0.052742	-0.105638	-0.250262	-0.026853	-0.012054	-0.084120
YBR033W	EDS1	YBR136W	MEC1	0.423333	0.350606	-0.178220	0.053460	-0.198103	-0.401067
YBR059C	AKL1	YBR136W	MEC1	0.027105	-0.171693	-0.137769	0.023005	0.225712	0.161533
YBR066C	NRG2	YBR136W	MEC1	-0.547653	-0.762441	-0.519562	0.113610	0.068219	0.051871
YBR083W	TEC1	YBR136W	MEC1	-2.049689	-0.101666	2.293217	-0.078663	-0.175724	-0.368300
YBR092C	PHO3	YBR136W	MEC1	-2.245204	-1.015339	1.319723	0.063169	0.182399	0.041312
YBR093C	PHO5	YBR136W	MEC1	NaN	NaN	NaN	0.084204	0.268884	0.032493
YBR095C	RXT2	YBR136W	MEC1	-2.272010	-1.140116	1.220657	-0.011334	-0.220304	0.050624
YBR095C+2	YBR095C+2	YBR136W	MEC1	NaN	NaN	NaN	0.184192	-0.117611	0.079761
YBR097W	VPS15	YBR136W	MEC1	NaN	NaN	NaN	NaN	NaN	NaN
YBR125C	PTC4	YBR136W	MEC1	NaN	NaN	NaN	0.121894	0.166574	-0.162496
YAL017W	PSK1	YBR150C	TBS1	-1.286384	-2.166051	-1.547673	0.124925	0.007972	0.048622
YAL040C	CLN3	YBR150C	TBS1	-1.258812	-2.251236	-0.853327	-0.130582	-0.111891	-0.009607
YAL051W	OAF1	YBR150C	TBS1	0.089096	-0.378726	-0.490638	-0.127886	0.031367	0.049160
YAR018C	KIN3	YBR150C	TBS1	1.073523	0.674393	-0.378659	-0.054346	-0.075120	-0.019646
YBL005W	PDR3	YBR150C	TBS1	0.348631	0.139806	-0.179612	0.006316	0.164082	0.050676
YBL008W	HIR1	YBR150C	TBS1	0.787628	0.626257	-0.256905	-0.034411	0.013599	0.061668
YBL016W	FUS3	YBR150C	TBS1	-0.488280	-1.531649	-1.142904	-0.049393	-0.188708	-0.022353
YBL021C	HAP3	YBR150C	TBS1	-2.246308	-2.148761	0.292664	0.184174	0.133649	0.068688
YBL054W	TOD6	YBR150C	TBS1	0.150733	0.377622	0.347228	0.076812	0.049551	0.012511
YBL056W	PTC3	YBR150C	TBS1	-0.995087	0.466043	2.469937	0.150480	0.220524	0.008545
YBL066C	SEF1	YBR150C	TBS1	0.790422	1.072075	0.529404	0.122893	0.102426	0.134148
YBL088C	TEL1	YBR150C	TBS1	0.630339	0.035695	-0.584612	-0.012778	-0.089616	-0.002619
YBL103C	RTG3	YBR150C	TBS1	-0.022478	0.801880	-0.587013	0.016641	-0.003366	0.076152
YBR028C	YBR028C	YBR150C	TBS1	-1.557416	-1.250019	-0.211482	-0.123875	-0.039465	0.128112
YBR033W	EDS1	YBR150C	TBS1	0.400523	-1.451701	-0.099877	0.166296	-0.013218	0.029085
YBR059C	AKL1	YBR150C	TBS1	0.514105	0.583544	0.464491	-0.105793	0.049895	0.108742
YBR066C	NRG2	YBR150C	TBS1	-0.913316	-0.333110	0.847832	0.024162	0.090157	0.164446
YBR083W	TEC1	YBR150C	TBS1	-1.245337	-1.314252	-1.380389	0.177984	0.118723	-0.058566
YBR092C	PHO3	YBR150C	TBS1	-0.631041	-0.688442	-0.257409	0.142349	0.112740	-0.087138
YBR093C	PHO5	YBR150C	TBS1	-1.215008	-1.107562	0.010977	0.053088	0.199444	0.210192
YBR095C	RXT2	YBR150C	TBS1	-0.050654	-1.017507	-1.048589	-0.086317	-0.040778	0.032914
YBR095C+2	YBR095C+2	YBR150C	TBS1	-0.753754	-1.315485	-0.676615	-0.008663	-0.057699	-0.033933
YBR097W	VPS15	YBR150C	TBS1	NaN	NaN	NaN	NaN	NaN	NaN
YBR125C	PTC4	YBR150C	TBS1	-3.865213	-3.304599	-0.210599	0.063910	0.117864	-0.048485
YBR136W	MEC1	YBR150C	TBS1	NaN	NaN	NaN	0.048293	0.116016	0.097172
YAL017W	PSK1	YBR182C	SMP1	-0.688259	-1.271558	-1.032798	0.029318	-0.001641	0.038725
YAL040C	CLN3	YBR182C	SMP1	0.508365	0.020839	-0.647283	-0.053526	-0.037343	-0.075066
YAL051W	OAF1	YBR182C	SMP1	0.415341	-0.075526	-0.608528	0.019830	0.049504	0.001304
YAR018C	KIN3	YBR182C	SMP1	0.725321	0.580850	-0.307666	0.055590	-0.025471	-0.077645
YBL005W	PDR3	YBR182C	SMP1	NaN	NaN	NaN	0.139023	0.155355	0.068117
YBL008W	HIR1	YBR182C	SMP1	-0.141953	-1.278070	-1.230059	0.024860	-0.056124	0.005551
YBL016W	FUS3	YBR182C	SMP1	-3.185811	-1.898921	0.872278	-0.080188	-0.119334	-0.150688
YBL021C	HAP3	YBR182C	SMP1	-0.412639	0.482578	1.062024	-0.034332	0.061246	-0.014481
YBL054W	TOD6	YBR182C	SMP1	0.823857	1.004599	0.461815	-0.005228	0.159233	0.148116
YBL056W	PTC3	YBR182C	SMP1	-0.726692	-1.147012	-0.514287	0.095703	0.167637	0.015037
YBL066C	SEF1	YBR182C	SMP1	0.003842	1.444878	2.329967	0.020088	0.021415	0.028677
YBL088C	TEL1	YBR182C	SMP1	0.040428	1.753648	2.275068	0.077160	-0.003100	0.016279
YBL103C	RTG3	YBR182C	SMP1	NaN	-0.423965	NaN	0.102847	0.060419	-0.084592
YBR028C	YBR028C	YBR182C	SMP1	-0.397541	-1.266758	-1.112614	0.056176	0.029945	-0.021328
YBR033W	EDS1	YBR182C	SMP1	0.167094	-0.004995	-0.342776	-0.122958	-0.086910	-0.120287
YBR059C	AKL1	YBR182C	SMP1	-1.222676	-2.455308	-1.688712	-0.017120	-0.007516	0.080320
YBR066C	NRG2	YBR182C	SMP1	-0.078827	-1.332104	-0.972830	0.154294	0.062436	0.249761
YBR083W	TEC1	YBR182C	SMP1	-0.630000	0.646245	1.577851	-0.050884	-0.089325	-0.114783
YBR092C	PHO3	YBR182C	SMP1	-0.432752	0.153683	0.657259	-0.022006	0.134713	-0.020161
YBR093C	PHO5	YBR182C	SMP1	NaN	NaN	NaN	0.083503	0.056992	0.111523
YBR095C	RXT2	YBR182C	SMP1	0.311069	-0.028790	-0.258709	-0.036138	-0.165769	-0.092031
YBR095C+2	YBR095C+2	YBR182C	SMP1	NaN	NaN	NaN	-0.070786	-0.013409	0.115213
YBR097W	VPS15	YBR182C	SMP1	NaN	NaN	NaN	NaN	NaN	NaN
YBR125C	PTC4	YBR182C	SMP1	0.184980	0.315636	0.151775	-0.025534	0.089089	-0.006459
YBR136W	MEC1	YBR182C	SMP1	NaN	NaN	NaN	-0.119641	0.100899	0.070852
YBR150C	TBS1	YBR182C	SMP1	NaN	NaN	NaN	0.065635	0.078429	0.139992
YAL017W	PSK1	YBR231C	SWC5	1.064084	0.760712	-0.334872	-0.079493	0.025053	-0.105467
YAL040C	CLN3	YBR231C	SWC5	-0.195684	-0.965946	-1.194772	0.219337	0.178129	0.027460
YAL051W	OAF1	YBR231C	SWC5	0.531268	0.480773	0.010423	0.079915	0.029932	0.074065
YAR018C	KIN3	YBR231C	SWC5	1.304347	2.025895	1.162928	0.013845	0.087550	-0.039611
YBL005W	PDR3	YBR231C	SWC5	NaN	NaN	NaN	-0.024927	-0.261627	-0.286734
YBL008W	HIR1	YBR231C	SWC5	1.192424	-0.019161	-0.902645	0.186051	-0.013712	0.016628
YBL016W	FUS3	YBR231C	SWC5	-0.046489	-0.308486	-0.141579	-0.281566	0.202943	0.111458
YBL021C	HAP3	YBR231C	SWC5	1.058255	0.768290	0.156918	0.016922	0.093307	-0.033890
YBL054W	TOD6	YBR231C	SWC5	0.567412	1.258790	1.075298	-0.006873	-0.055695	-0.096108
YBL056W	PTC3	YBR231C	SWC5	NaN	-1.366969	NaN	-0.057942	-0.179148	-0.180536
YBL066C	SEF1	YBR231C	SWC5	-1.107381	-1.506716	-0.878930	-0.077112	-0.055854	-0.094520
YBL088C	TEL1	YBR231C	SWC5	0.080455	-0.988191	-1.503468	0.022506	0.020242	0.111750
YBL103C	RTG3	YBR231C	SWC5	NaN	-7.101483	NaN	0.025661	0.105990	0.087153
YBR028C	YBR028C	YBR231C	SWC5	-1.052881	-1.272141	-0.023947	-0.045442	0.021365	0.091274
YBR033W	EDS1	YBR231C	SWC5	0.286854	1.042089	0.857627	0.061364	0.138855	0.085583
YBR059C	AKL1	YBR231C	SWC5	-0.520035	0.833637	2.056702	0.139737	-0.114413	0.014595
YBR066C	NRG2	YBR231C	SWC5	1.007444	1.887090	1.670384	0.071126	-0.022945	0.004905
YBR083W	TEC1	YBR231C	SWC5	0.719177	-0.047983	-1.332285	-0.077095	0.008486	0.002070
YBR092C	PHO3	YBR231C	SWC5	0.518688	-1.156316	-1.676154	-0.108109	-0.107633	-0.110858
YBR093C	PHO5	YBR231C	SWC5	NaN	NaN	NaN	-0.040430	-0.159488	-0.166428
YBR095C	RXT2	YBR231C	SWC5	-16.274291	-4.924426	3.448331	0.148722	0.187880	0.159314
YBR095C+2	YBR095C+2	YBR231C	SWC5	NaN	NaN	NaN	0.211442	0.187232	0.173204
YBR097W	VPS15	YBR231C	SWC5	NaN	NaN	NaN	NaN	NaN	NaN
YBR125C	PTC4	YBR231C	SWC5	-0.023682	-0.480841	-0.668315	-0.019008	-0.015648	0.020772
YBR136W	MEC1	YBR231C	SWC5	NaN	NaN	NaN	0.034073	-0.195524	-0.166282
YBR150C	TBS1	YBR231C	SWC5	-1.039731	-1.158094	-0.256401	-0.071039	-0.137645	-0.053691
YBR182C	SMP1	YBR231C	SWC5	NaN	NaN	NaN	-0.008341	-0.037827	-0.159585
YAL017W	PSK1	YBR239C	ERT1	-1.241468	-1.632692	-0.713760	0.078051	0.061552	0.045399
YAL040C	CLN3	YBR239C	ERT1	-0.965477	-0.334166	0.605665	0.043422	-0.056903	-0.029528
YAL051W	OAF1	YBR239C	ERT1	-0.587407	-1.102606	-0.727677	0.115758	0.060488	0.163291
YAR018C	KIN3	YBR239C	ERT1	-1.066044	-0.558104	0.224390	-0.005124	0.056787	0.043374
YBL005W	PDR3	YBR239C	ERT1	-0.607417	-0.949492	-0.695107	0.007550	0.188232	0.169578
YBL008W	HIR1	YBR239C	ERT1	-0.282237	0.414418	1.009447	-0.052023	-0.035335	-0.032636
YBL016W	FUS3	YBR239C	ERT1	0.315741	0.645011	0.349193	-0.026334	-0.156631	-0.209400
YBL021C	HAP3	YBR239C	ERT1	0.588447	-0.923742	-1.953122	-0.105431	0.058018	-0.061506
YBL054W	TOD6	YBR239C	ERT1	-0.053797	0.056035	0.050205	-0.045941	0.077846	0.059438
YBL056W	PTC3	YBR239C	ERT1	-0.038392	-0.262404	-0.186881	0.098061	0.098616	0.044697
YBL066C	SEF1	YBR239C	ERT1	-0.976328	-1.132724	-0.525946	0.049487	-0.066580	-0.028583
YBL088C	TEL1	YBR239C	ERT1	0.189238	0.267132	0.078221	-0.124163	-0.170810	-0.130442
YBL103C	RTG3	YBR239C	ERT1	-0.810053	0.652693	NaN	-0.023334	-0.277905	-0.237914
YBR028C	YBR028C	YBR239C	ERT1	-0.094774	0.323140	0.428687	-0.030866	0.034466	0.059340
YBR033W	EDS1	YBR239C	ERT1	0.017450	-0.462990	-0.821431	0.042752	-0.097987	-0.106598
YBR059C	AKL1	YBR239C	ERT1	0.083459	-0.210505	-0.301093	0.006551	-0.056545	-0.098666
YBR066C	NRG2	YBR239C	ERT1	-0.145023	-0.051560	0.176555	-0.039365	0.136322	0.019757
YBR083W	TEC1	YBR239C	ERT1	0.611716	0.553867	-0.279972	0.074388	-0.042892	-0.202644
YBR092C	PHO3	YBR239C	ERT1	-0.110954	-0.661989	-0.896458	0.080146	0.059774	-0.073423
YBR093C	PHO5	YBR239C	ERT1	-0.889956	-0.601992	0.006741	0.109820	0.150421	-0.166053
YBR095C	RXT2	YBR239C	ERT1	-0.070001	0.263703	0.311662	-0.025636	-0.183714	-0.030770
YBR095C+2	YBR095C+2	YBR239C	ERT1	-0.314927	0.035659	0.195665	-0.002681	-0.111046	0.059829
YBR097W	VPS15	YBR239C	ERT1	NaN	NaN	NaN	NaN	NaN	NaN
YBR125C	PTC4	YBR239C	ERT1	-0.325434	-0.341939	0.460058	-0.003435	0.046526	-0.066352
YBR136W	MEC1	YBR239C	ERT1	0.488502	-0.100070	-1.408657	0.031405	0.302458	0.331611
YBR150C	TBS1	YBR239C	ERT1	-1.148283	-0.953537	-0.065004	0.027038	0.099927	-0.026066
YBR182C	SMP1	YBR239C	ERT1	-0.648538	-0.782001	-0.512704	-0.075060	0.083069	-0.020510
YBR231C	SWC5	YBR239C	ERT1	NaN	NaN	NaN	-0.063864	-0.063353	-0.103836
YAL017W	PSK1	YBR240C	THI2	NaN	NaN	NaN	-0.030398	-0.006467	0.035573
YAL040C	CLN3	YBR240C	THI2	-0.600448	-0.279636	0.182924	0.025027	-0.108511	-0.214518
YAL051W	OAF1	YBR240C	THI2	-0.419428	-0.654429	-0.627226	-0.082763	0.015525	0.070840
YAR018C	KIN3	YBR240C	THI2	-0.763700	-0.838881	-0.367398	-0.091740	0.136458	0.212074
YBL005W	PDR3	YBR240C	THI2	0.015236	-1.861309	-2.116172	0.082099	0.069489	0.093841
YBL008W	HIR1	YBR240C	THI2	-1.165478	-0.948522	-0.066055	-0.054683	-0.044995	-0.049601
YBL016W	FUS3	YBR240C	THI2	0.713074	1.503853	0.938264	0.042359	-0.014732	-0.140567
YBL021C	HAP3	YBR240C	THI2	NaN	0.488417	NaN	0.087789	0.082952	0.082706
YBL054W	TOD6	YBR240C	THI2	0.111114	-0.103154	-0.690778	-0.043703	-0.121152	-0.145577
YBL056W	PTC3	YBR240C	THI2	0.334840	-0.485372	-0.860318	-0.010395	0.089063	0.163652
YBL066C	SEF1	YBR240C	THI2	NaN	NaN	NaN	-0.083067	-0.169399	-0.046913
YBL088C	TEL1	YBR240C	THI2	0.561033	0.719705	-0.114283	-0.194650	-0.261008	-0.203843
YBL103C	RTG3	YBR240C	THI2	-0.109056	0.101831	0.097071	0.097140	-0.154953	-0.058933
YBR028C	YBR028C	YBR240C	THI2	-0.200400	0.275194	0.448050	-0.016087	0.104159	0.160418
YBR033W	EDS1	YBR240C	THI2	-0.157263	-0.155280	-0.218330	0.155128	0.025493	0.067670
YBR059C	AKL1	YBR240C	THI2	0.724091	-0.625841	-1.467120	-0.140897	-0.156813	-0.276730
YBR066C	NRG2	YBR240C	THI2	-0.106832	0.717264	1.356633	-0.087345	0.051938	0.143182
YBR083W	TEC1	YBR240C	THI2	-0.157446	-0.155741	-0.277950	0.040267	-0.028221	-0.251397
YBR092C	PHO3	YBR240C	THI2	-0.318197	-1.435201	-1.894837	0.001246	-0.020593	-0.143097
YBR093C	PHO5	YBR240C	THI2	-0.801137	-0.012311	0.724322	-0.061618	0.064031	0.025299
YBR095C	RXT2	YBR240C	THI2	0.206668	0.322849	0.035449	-0.099785	-0.087784	-0.152356
YBR095C+2	YBR095C+2	YBR240C	THI2	-0.502579	-0.092239	0.370693	-0.005257	0.059817	0.036017
YBR097W	VPS15	YBR240C	THI2	NaN	NaN	NaN	NaN	NaN	NaN
YBR125C	PTC4	YBR240C	THI2	NaN	-0.717368	NaN	0.016137	0.029713	-0.156613
YBR136W	MEC1	YBR240C	THI2	0.174024	-0.126594	-0.709197	0.009861	0.000192	0.172537
YBR150C	TBS1	YBR240C	THI2	-0.445518	-0.108958	0.290580	0.083000	0.092331	0.087486
YBR182C	SMP1	YBR240C	THI2	0.328061	-0.056121	-0.546411	-0.012190	-0.016671	0.029824
YBR231C	SWC5	YBR240C	THI2	NaN	NaN	NaN	-0.028862	-0.052676	-0.113373
YBR239C	ERT1	YBR240C	THI2	NaN	NaN	NaN	0.177845	0.241707	0.262411
YAL017W	PSK1	YBR267W	REI1	NaN	NaN	NaN	-0.148485	-0.124296	0.018800
YAL040C	CLN3	YBR267W	REI1	0.926854	0.088547	-1.650668	0.025339	0.069561	-0.154853
YAL051W	OAF1	YBR267W	REI1	0.461900	-0.096626	-1.451165	0.017771	-0.094994	0.068596
YAR018C	KIN3	YBR267W	REI1	-2.339102	-0.594498	1.113307	-0.073449	-0.112077	0.246074
YBL005W	PDR3	YBR267W	REI1	0.297397	-0.173957	-0.978855	0.021976	0.133761	-0.074625
YBL008W	HIR1	YBR267W	REI1	-0.378104	0.296844	0.483937	-0.045753	0.104251	-0.042711
YBL016W	FUS3	YBR267W	REI1	-0.123046	NaN	NaN	0.061399	0.023353	-0.008675
YBL021C	HAP3	YBR267W	REI1	NaN	0.389598	NaN	0.059251	-0.087013	-0.182981
YBL054W	TOD6	YBR267W	REI1	0.033731	-0.610109	-0.947283	0.035664	0.033737	-0.006272
YBL056W	PTC3	YBR267W	REI1	0.178078	0.224457	-0.310724	0.002653	-0.069815	0.034777
YBL066C	SEF1	YBR267W	REI1	NaN	NaN	NaN	0.025478	0.015379	-0.194954
YBL088C	TEL1	YBR267W	REI1	0.436442	0.738242	0.158408	0.062447	0.190883	-0.077457
YBL103C	RTG3	YBR267W	REI1	NaN	NaN	NaN	0.096581	0.333306	-0.002628
YBR028C	YBR028C	YBR267W	REI1	1.260840	0.731778	-1.092241	0.053535	-0.100059	-0.141535
YBR033W	EDS1	YBR267W	REI1	-4.586142	-1.164012	2.692305	-0.043009	-0.062032	-0.154018
YBR059C	AKL1	YBR267W	REI1	0.778519	2.377823	2.144312	-0.073853	0.102674	0.069644
YBR066C	NRG2	YBR267W	REI1	-2.532790	-1.292434	0.840249	-0.018388	-0.074392	0.126121
YBR083W	TEC1	YBR267W	REI1	-5.010459	-2.860163	1.387036	0.063938	0.081556	-0.013003
YBR092C	PHO3	YBR267W	REI1	-0.083955	0.069575	-0.231942	0.013503	-0.076742	-0.135382
YBR093C	PHO5	YBR267W	REI1	0.184985	0.728593	0.332931	-0.095565	-0.089745	-0.078706
YBR095C	RXT2	YBR267W	REI1	0.718504	-1.155288	-2.760146	0.020933	0.082374	0.160275
YBR095C+2	YBR095C+2	YBR267W	REI1	-1.801233	0.360501	1.633726	-0.033277	-0.023861	-0.026804
YBR097W	VPS15	YBR267W	REI1	NaN	NaN	NaN	NaN	NaN	NaN
YBR125C	PTC4	YBR267W	REI1	NaN	0.314263	NaN	0.066865	0.046217	-0.088512
YBR136W	MEC1	YBR267W	REI1	0.981610	-0.729078	-2.969069	-0.010411	-0.019656	0.120929
YBR150C	TBS1	YBR267W	REI1	-2.301266	-2.632192	-1.269171	-0.035103	-0.010411	-0.077724
YBR182C	SMP1	YBR267W	REI1	-0.282234	1.088012	1.126760	0.002468	0.043549	0.025146
YBR231C	SWC5	YBR267W	REI1	-4.023388	-2.197843	2.378050	-0.049839	0.023450	-0.007618
YBR239C	ERT1	YBR267W	REI1	NaN	NaN	NaN	-0.191033	-0.052437	0.085774
YBR240C	THI2	YBR267W	REI1	NaN	NaN	NaN	-0.037678	-0.146973	-0.009661
YAL017W	PSK1	YBR274W	CHK1	-0.090808	0.096557	0.207627	0.007941	-0.081890	-0.033860
YAL040C	CLN3	YBR274W	CHK1	-0.442044	-0.902578	-0.873263	-0.037266	0.133589	-0.081809
YAL051W	OAF1	YBR274W	CHK1	0.018001	0.482396	0.745600	-0.013491	0.028544	-0.105312
YAR018C	KIN3	YBR274W	CHK1	0.985019	1.670202	2.052562	0.039349	0.049413	0.203417
YBL005W	PDR3	YBR274W	CHK1	0.390488	-0.537860	-1.272086	-0.078294	-0.279311	-0.250759
YBL008W	HIR1	YBR274W	CHK1	0.165538	-4.578393	-3.602490	-0.105918	-0.040103	-0.066045
YBL016W	FUS3	YBR274W	CHK1	0.723116	0.790572	0.382305	-0.032063	0.272587	0.458077
YBL021C	HAP3	YBR274W	CHK1	-0.101406	-0.996389	-2.573579	-0.002427	0.084080	0.067692
YBL054W	TOD6	YBR274W	CHK1	-0.518285	-0.942499	-0.644459	-0.036277	-0.043544	-0.127841
YBL056W	PTC3	YBR274W	CHK1	0.092243	0.015686	-0.122940	-0.078333	-0.114821	-0.150912
YBL066C	SEF1	YBR274W	CHK1	0.517471	0.146255	-0.452663	0.024261	0.074753	0.014741
YBL088C	TEL1	YBR274W	CHK1	-0.080381	-1.944965	-2.301056	0.004590	0.005923	-0.032752
YBL103C	RTG3	YBR274W	CHK1	NaN	-3.838923	NaN	-0.047096	-0.070806	0.300056
YBR028C	YBR028C	YBR274W	CHK1	0.456610	0.683603	0.268888	0.023611	0.129354	0.094929
YBR033W	EDS1	YBR274W	CHK1	0.044394	0.422097	0.537277	0.050287	0.324978	0.466561
YBR059C	AKL1	YBR274W	CHK1	-0.710095	-0.848786	-0.260370	0.036155	-0.046125	-0.207184
YBR066C	NRG2	YBR274W	CHK1	-0.065010	-0.001479	-0.060003	-0.072266	-0.086018	-0.102274
YBR083W	TEC1	YBR274W	CHK1	0.679589	1.191532	0.473477	0.024511	0.161365	0.322048
YBR092C	PHO3	YBR274W	CHK1	1.101881	0.653150	-0.972668	-0.048656	-0.162331	-0.098797
YBR093C	PHO5	YBR274W	CHK1	-0.108500	-0.658852	-0.769444	-0.070857	-0.082349	-0.016750
YBR095C	RXT2	YBR274W	CHK1	0.454744	-1.448695	-2.796014	0.095932	0.142729	-0.141775
YBR095C+2	YBR095C+2	YBR274W	CHK1	1.437833	0.840726	-0.844062	0.011336	0.259588	-0.008126
YBR097W	VPS15	YBR274W	CHK1	NaN	NaN	NaN	NaN	NaN	NaN
YBR125C	PTC4	YBR274W	CHK1	-0.358424	-0.391015	0.548723	-0.034713	-0.071267	0.116150
YBR136W	MEC1	YBR274W	CHK1	0.545715	0.435259	-0.223132	-0.029097	-0.300076	-0.452996
YBR150C	TBS1	YBR274W	CHK1	0.948345	0.041507	-1.500168	-0.081885	-0.144787	-0.084844
YBR182C	SMP1	YBR274W	CHK1	-0.127288	0.740051	0.990788	-0.085311	-0.015008	-0.174443
YBR231C	SWC5	YBR274W	CHK1	-1.707847	-1.406816	0.497985	0.001789	0.384801	0.110486
YBR239C	ERT1	YBR274W	CHK1	NaN	NaN	NaN	-0.029736	-0.153296	-0.185239
YBR240C	THI2	YBR274W	CHK1	NaN	NaN	NaN	-0.027597	-0.008524	-0.073041
YBR267W	REI1	YBR274W	CHK1	NaN	NaN	NaN	-0.136037	-0.136009	0.016083
YAL017W	PSK1	YBR276C	PPS1	-0.148664	-0.449675	-0.461969	-0.015341	-0.120846	-0.087613
YAL040C	CLN3	YBR276C	PPS1	-0.061719	-0.182512	-0.168639	-0.031579	-0.070579	0.014989
YAL051W	OAF1	YBR276C	PPS1	-0.319982	-0.133998	0.337929	-0.082125	-0.072542	-0.022685
YAR018C	KIN3	YBR276C	PPS1	-0.969431	-0.182211	1.442659	0.053179	0.034607	0.082230
YBL005W	PDR3	YBR276C	PPS1	0.443213	1.120237	1.115350	0.159533	0.170825	0.129619
YBL008W	HIR1	YBR276C	PPS1	0.443501	0.442241	0.157902	0.082480	-0.050601	0.135436
YBL016W	FUS3	YBR276C	PPS1	-0.007451	-0.543926	-0.126639	0.004558	-0.083804	0.045232
YBL021C	HAP3	YBR276C	PPS1	-0.780373	-1.057183	-0.206908	0.074608	0.044551	-0.020865
YBL054W	TOD6	YBR276C	PPS1	-0.188274	0.159959	0.358701	-0.105971	0.005592	0.031823
YBL056W	PTC3	YBR276C	PPS1	0.264572	0.658827	0.727460	0.068181	0.018193	-0.034210
YBL066C	SEF1	YBR276C	PPS1	-0.220935	-1.286882	-1.644926	0.017818	0.035197	0.012112
YBL088C	TEL1	YBR276C	PPS1	0.446896	0.322714	0.250556	0.004728	0.052712	0.075453
YBL103C	RTG3	YBR276C	PPS1	NaN	0.410727	NaN	-0.061996	-0.024378	0.036818
YBR028C	YBR028C	YBR276C	PPS1	0.075097	-0.244843	-0.054907	0.171161	-0.005047	-0.074116
YBR033W	EDS1	YBR276C	PPS1	-0.013328	0.138317	0.194498	-0.075702	-0.019674	0.208437
YBR059C	AKL1	YBR276C	PPS1	-0.071217	-0.349538	-0.236976	0.065404	-0.016146	-0.054131
YBR066C	NRG2	YBR276C	PPS1	0.048363	-0.051188	-0.244601	0.138349	0.011961	-0.078454
YBR083W	TEC1	YBR276C	PPS1	-0.123750	-0.216040	-0.115524	-0.003978	-0.029721	0.027309
YBR092C	PHO3	YBR276C	PPS1	-0.808056	-0.014223	0.984156	0.094065	0.195082	0.022955
YBR093C	PHO5	YBR276C	PPS1	0.850998	-0.432354	-1.422853	0.062745	-0.005553	-0.067618
YBR095C	RXT2	YBR276C	PPS1	0.019440	0.108739	0.090302	0.095873	0.042317	0.036127
YBR095C+2	YBR095C+2	YBR276C	PPS1	-0.217173	-0.472571	-0.390768	-0.003839	-0.017717	-0.047283
YBR097W	VPS15	YBR276C	PPS1	NaN	NaN	NaN	NaN	NaN	NaN
YBR125C	PTC4	YBR276C	PPS1	-0.294662	0.459482	1.097639	0.006265	0.036675	-0.086890
YBR136W	MEC1	YBR276C	PPS1	-0.063434	0.505753	0.874836	0.001385	0.029084	-0.055539
YBR150C	TBS1	YBR276C	PPS1	-0.009004	-0.314496	-0.385101	0.100043	0.067313	0.231855
YBR182C	SMP1	YBR276C	PPS1	0.828269	NaN	NaN	0.071227	0.074090	-0.089085
YBR231C	SWC5	YBR276C	PPS1	-1.945843	-1.699740	0.020431	-0.159864	-0.091166	-0.041867
YBR239C	ERT1	YBR276C	PPS1	-1.622916	-1.114749	0.221613	-0.053708	-0.026311	0.021464
YBR240C	THI2	YBR276C	PPS1	-1.113160	-0.529686	0.477998	-0.151959	-0.123454	0.017019
YBR267W	REI1	YBR276C	PPS1	NaN	NaN	NaN	0.008953	0.057035	-0.051140
YBR274W	CHK1	YBR276C	PPS1	NaN	NaN	NaN	0.010069	-0.024270	0.082438
YAL017W	PSK1	YBR297W	MAL33	1.181388	0.748862	-0.609383	0.069000	0.085071	0.134318
YAL040C	CLN3	YBR297W	MAL33	-1.270678	0.208223	1.682748	0.005470	-0.057026	0.039756
YAL051W	OAF1	YBR297W	MAL33	-0.325876	0.095089	0.616792	0.026480	0.016415	0.184298
YAR018C	KIN3	YBR297W	MAL33	-0.119932	-0.309429	-0.406120	0.034947	0.013327	0.058289
YBL005W	PDR3	YBR297W	MAL33	-0.202191	-0.200923	0.025185	0.052717	0.187476	0.117316
YBL008W	HIR1	YBR297W	MAL33	-0.239287	-0.130689	0.245659	0.091655	-0.100247	0.045026
YBL016W	FUS3	YBR297W	MAL33	0.560744	0.804472	0.921043	0.060372	0.109717	-0.027788
YBL021C	HAP3	YBR297W	MAL33	0.049577	-0.237431	0.539813	-0.159736	0.061710	-0.034764
YBL054W	TOD6	YBR297W	MAL33	-0.841954	-0.319264	0.585027	0.259390	0.071614	-0.025410
YBL056W	PTC3	YBR297W	MAL33	0.041037	-0.188191	-0.312127	-0.025900	0.126375	0.142523
YBL066C	SEF1	YBR297W	MAL33	-0.775908	0.660164	2.008107	0.049891	-0.141822	-0.073542
YBL088C	TEL1	YBR297W	MAL33	-0.662693	-0.944069	-0.471210	0.018663	-0.115725	-0.033293
YBL103C	RTG3	YBR297W	MAL33	NaN	0.610140	NaN	-0.098551	0.048909	0.006616
YBR028C	YBR028C	YBR297W	MAL33	-0.025778	-0.460183	-0.436418	-0.047565	-0.084689	-0.106593
YBR033W	EDS1	YBR297W	MAL33	0.972464	0.684952	-0.418844	0.196244	0.098577	0.033080
YBR059C	AKL1	YBR297W	MAL33	-0.488105	-1.402071	0.099144	0.113617	0.020984	0.042006
YBR066C	NRG2	YBR297W	MAL33	-0.158059	0.297292	0.493191	-0.084586	0.024573	0.028650
YBR083W	TEC1	YBR297W	MAL33	0.104494	0.307286	0.241996	0.051656	0.053303	0.086414
YBR092C	PHO3	YBR297W	MAL33	0.201946	0.408842	0.192738	0.046597	0.082061	-0.051508
YBR093C	PHO5	YBR297W	MAL33	-1.053979	-0.865291	0.155976	0.056191	0.066507	-0.004631
YBR095C	RXT2	YBR297W	MAL33	-0.139783	-0.147819	-0.002138	-0.010488	-0.013783	-0.085598
YBR095C+2	YBR095C+2	YBR297W	MAL33	-1.297801	-1.088068	0.146619	0.144509	-0.003358	0.012437
YBR097W	VPS15	YBR297W	MAL33	NaN	NaN	NaN	NaN	NaN	NaN
YBR125C	PTC4	YBR297W	MAL33	-0.315677	-0.022291	-0.736491	-0.009990	0.201540	0.129128
YBR136W	MEC1	YBR297W	MAL33	-0.244544	-0.322951	-0.077952	0.044132	-0.068301	-0.063294
YBR150C	TBS1	YBR297W	MAL33	0.518791	1.060364	1.035116	-0.067617	-0.060422	0.069005
YBR182C	SMP1	YBR297W	MAL33	-0.923183	0.384695	1.865427	-0.008925	0.085295	0.174051
YBR231C	SWC5	YBR297W	MAL33	NaN	NaN	NaN	0.049161	-0.097777	-0.148353
YBR239C	ERT1	YBR297W	MAL33	-0.658611	-0.918474	-0.568320	0.108142	0.002800	0.003983
YBR240C	THI2	YBR297W	MAL33	-1.259534	-0.926870	0.046804	0.025043	0.033115	0.001482
YBR267W	REI1	YBR297W	MAL33	0.210241	-0.382600	-0.864864	-0.082114	-0.106780	0.057314
YBR274W	CHK1	YBR297W	MAL33	NaN	NaN	NaN	0.024527	0.015576	-0.092585
YBR276C	PPS1	YBR297W	MAL33	NaN	NaN	NaN	-0.042002	0.068401	-0.038603
YAL017W	PSK1	YCL016C	DCC1	1.538638	1.426914	-0.172414	-0.100025	-0.238475	-0.186315
YAL040C	CLN3	YCL016C	DCC1	0.872026	2.033558	1.441064	0.125471	0.213358	0.108595
YAL051W	OAF1	YCL016C	DCC1	0.319635	1.163363	0.960607	0.048717	0.051352	-0.267448
YAR018C	KIN3	YCL016C	DCC1	-0.407118	-0.727380	-0.847637	0.055680	-0.272776	-0.311737
YBL005W	PDR3	YCL016C	DCC1	-1.009990	-0.727314	-0.777477	-0.111167	-0.050462	0.043992
YBL008W	HIR1	YCL016C	DCC1	-3.773346	-1.847047	1.305232	0.099468	0.239870	0.285069
YBL016W	FUS3	YCL016C	DCC1	-1.214353	-2.590563	-1.685488	0.102482	0.090875	-0.034623
YBL021C	HAP3	YCL016C	DCC1	1.191726	0.298318	NaN	-0.138742	-0.020612	-0.046147
YBL054W	TOD6	YCL016C	DCC1	0.436986	-0.509693	-1.478162	-0.065533	-0.105590	0.058582
YBL056W	PTC3	YCL016C	DCC1	-0.554634	-0.758959	-0.678077	-0.127541	-0.155966	-0.192468
YBL066C	SEF1	YCL016C	DCC1	NaN	NaN	NaN	0.089929	0.119019	0.130263
YBL088C	TEL1	YCL016C	DCC1	0.816836	1.753100	1.966616	0.078332	0.375979	0.427204
YBL103C	RTG3	YCL016C	DCC1	NaN	1.563708	NaN	0.021201	0.246846	0.074980
YBR028C	YBR028C	YCL016C	DCC1	1.141002	1.526020	0.028419	0.175458	0.132964	0.079081
YBR033W	EDS1	YCL016C	DCC1	0.397173	-2.953525	-5.969413	-0.103016	-0.094214	-0.038103
YBR059C	AKL1	YCL016C	DCC1	1.712236	1.737386	1.839348	0.028386	-0.070376	0.068071
YBR066C	NRG2	YCL016C	DCC1	-0.368604	0.996773	0.683091	0.066678	-0.005208	-0.130452
YBR083W	TEC1	YCL016C	DCC1	0.632700	-0.003978	-1.257912	-0.072534	0.070350	-0.063854
YBR092C	PHO3	YCL016C	DCC1	0.182542	1.037282	0.399913	-0.078685	0.004171	0.047806
YBR093C	PHO5	YCL016C	DCC1	0.236644	0.294355	-0.983080	-0.018686	-0.084845	0.027715
YBR095C	RXT2	YCL016C	DCC1	-0.186430	-0.976437	-1.260439	0.123041	0.413938	0.269789
YBR095C+2	YBR095C+2	YCL016C	DCC1	-0.382228	-0.938149	-2.039096	0.037396	0.054007	-0.017978
YBR097W	VPS15	YCL016C	DCC1	NaN	NaN	NaN	NaN	NaN	NaN
YBR125C	PTC4	YCL016C	DCC1	1.413810	0.481738	-1.086261	-0.048695	-0.048411	-0.202469
YBR136W	MEC1	YCL016C	DCC1	0.302635	1.936772	1.947059	-0.001411	-0.094162	0.021252
YBR150C	TBS1	YCL016C	DCC1	-1.843598	-4.088042	-1.890636	-0.216838	-0.058926	-0.086918
YBR182C	SMP1	YCL016C	DCC1	-2.058719	-1.402204	-0.338127	0.015128	0.016224	0.010298
YBR231C	SWC5	YCL016C	DCC1	-3.237369	-1.662561	-0.327283	0.134317	0.144517	0.040671
YBR239C	ERT1	YCL016C	DCC1	-0.182220	0.439847	0.130628	-0.074159	-0.080726	-0.013208
YBR240C	THI2	YCL016C	DCC1	1.694908	1.087273	-0.748227	-0.174083	-0.138325	-0.029602
YBR267W	REI1	YCL016C	DCC1	-1.230831	0.326823	1.782497	0.096262	0.283876	-0.173361
YBR274W	CHK1	YCL016C	DCC1	-1.247918	-2.377650	-2.139913	-0.071074	-0.049039	-0.052489
YBR276C	PPS1	YCL016C	DCC1	-0.226903	-1.001923	-1.530768	0.083092	0.003515	-0.006930
YBR297W	MAL33	YCL016C	DCC1	-0.007277	0.838508	0.155677	0.037223	-0.149847	-0.137619
YAL017W	PSK1	YCL024W	KCC4	0.116219	0.291085	0.186034	0.055536	-0.107487	0.042012
YAL040C	CLN3	YCL024W	KCC4	-0.453089	-0.881793	-0.948484	0.080598	0.152303	-0.117353
YAL051W	OAF1	YCL024W	KCC4	0.058721	0.006821	-0.022731	-0.147808	0.000286	-0.108609
YAR018C	KIN3	YCL024W	KCC4	-0.504806	0.291723	0.888605	-0.100713	0.123073	0.258523
YBL005W	PDR3	YCL024W	KCC4	-0.668233	-1.580720	-1.611224	-0.023327	-0.241944	-0.201252
YBL008W	HIR1	YCL024W	KCC4	-0.695294	-2.271726	-2.256454	0.160871	0.035987	-0.185435
YBL016W	FUS3	YCL024W	KCC4	0.680204	1.368384	1.683467	0.039038	0.249167	0.434314
YBL021C	HAP3	YCL024W	KCC4	-1.633176	-1.643363	-1.182476	0.087310	0.007999	0.030015
YBL054W	TOD6	YCL024W	KCC4	0.409716	0.193702	-0.360295	0.011927	-0.099021	-0.121290
YBL056W	PTC3	YCL024W	KCC4	0.316205	0.124659	-0.387171	-0.045654	-0.215350	-0.136200
YBL066C	SEF1	YCL024W	KCC4	-0.021492	-0.165752	-0.142936	0.019083	0.024286	-0.046123
YBL088C	TEL1	YCL024W	KCC4	0.087222	-0.165623	-0.279474	-0.110062	-0.000437	-0.074241
YBL103C	RTG3	YCL024W	KCC4	0.376601	-1.582175	-0.755742	-0.058859	-0.082534	0.416585
YBR028C	YBR028C	YCL024W	KCC4	-0.813063	-0.285293	0.612719	-0.056545	0.110698	-0.006134
YBR033W	EDS1	YCL024W	KCC4	-0.114591	0.192202	0.383117	0.208079	0.280413	0.451196
YBR059C	AKL1	YCL024W	KCC4	0.493201	-1.171066	-2.011847	-0.197430	-0.160118	-0.275221
YBR066C	NRG2	YCL024W	KCC4	0.079438	0.450067	0.585429	-0.015888	0.006703	-0.040071
YBR083W	TEC1	YCL024W	KCC4	-0.444402	-0.489739	-0.217511	0.034660	0.099679	0.215409
YBR092C	PHO3	YCL024W	KCC4	-0.499172	-1.639897	-1.478170	0.078274	-0.057247	-0.171535
YBR093C	PHO5	YCL024W	KCC4	-0.633681	0.306952	0.843525	-0.058825	-0.134779	-0.112123
YBR095C	RXT2	YCL024W	KCC4	0.794174	0.139479	-0.875134	-0.007606	0.155242	-0.170765
YBR095C+2	YBR095C+2	YCL024W	KCC4	0.440961	0.746319	0.646568	-0.029604	0.263111	-0.017753
YBR097W	VPS15	YCL024W	KCC4	NaN	NaN	NaN	NaN	NaN	NaN
YBR125C	PTC4	YCL024W	KCC4	0.112379	-0.343429	-0.228724	0.026996	-0.136905	0.093682
YBR136W	MEC1	YCL024W	KCC4	0.540218	0.389619	-0.173317	-0.043985	-0.340258	-0.424311
YBR150C	TBS1	YCL024W	KCC4	-0.806722	-1.253486	-0.452348	0.099240	-0.088005	-0.097467
YBR182C	SMP1	YCL024W	KCC4	1.375714	0.768368	-0.737099	-0.053037	-0.089889	-0.030544
YBR231C	SWC5	YCL024W	KCC4	1.216995	2.478575	3.382837	-0.043996	0.292367	0.051090
YBR239C	ERT1	YCL024W	KCC4	-0.425886	0.064724	0.638393	-0.127724	-0.147272	-0.158863
YBR240C	THI2	YCL024W	KCC4	-0.543000	0.313341	1.260419	0.107789	0.079018	0.166737
YBR267W	REI1	YCL024W	KCC4	-4.680402	-0.650300	3.204187	0.006124	-0.075499	0.066461
YBR274W	CHK1	YCL024W	KCC4	-0.707004	0.631716	1.789946	0.054431	0.383943	0.481530
YBR276C	PPS1	YCL024W	KCC4	0.040288	0.366004	0.579834	0.171035	0.114288	0.151661
YBR297W	MAL33	YCL024W	KCC4	-0.078077	-0.133466	0.079000	-0.067954	-0.066269	-0.024532
YCL016C	DCC1	YCL024W	KCC4	NaN	NaN	NaN	0.060086	0.115724	-0.095079
YAL017W	PSK1	YCL055W	KAR4	-0.346228	0.920641	1.724922	0.122046	0.066560	0.006426
YAL040C	CLN3	YCL055W	KAR4	-1.554987	-1.934458	-0.724103	-0.043603	0.081351	-0.026814
YAL051W	OAF1	YCL055W	KAR4	-0.468524	-0.710571	-0.606025	-0.042731	0.028421	-0.208715
YAR018C	KIN3	YCL055W	KAR4	1.154397	1.409213	0.449961	-0.151397	-0.096757	0.101484
YBL005W	PDR3	YCL055W	KAR4	-0.388446	-1.635843	-1.794030	0.061403	-0.130457	-0.095379
YBL008W	HIR1	YCL055W	KAR4	-0.281236	-1.658330	-1.918408	0.010365	0.135514	-0.037167
YBL016W	FUS3	YCL055W	KAR4	-0.453825	-1.424875	-1.636249	0.075164	0.279752	0.352917
YBL021C	HAP3	YCL055W	KAR4	-0.290404	0.128332	1.797022	-0.097610	-0.096988	0.135229
YBL054W	TOD6	YCL055W	KAR4	0.482373	-0.005523	-0.807221	0.000855	-0.019757	-0.114381
YBL056W	PTC3	YCL055W	KAR4	-0.015098	-0.811732	-1.281170	0.046198	-0.011605	-0.140125
YBL066C	SEF1	YCL055W	KAR4	-0.524808	-1.402417	-1.042998	0.208278	0.024606	0.012737
YBL088C	TEL1	YCL055W	KAR4	-0.746612	-2.608854	-2.751422	-0.236285	-0.031613	-0.060672
YBL103C	RTG3	YCL055W	KAR4	-3.526504	-3.144119	1.456697	0.096309	0.004798	0.193636
YBR028C	YBR028C	YCL055W	KAR4	0.428178	0.160660	-0.319925	-0.069260	0.126198	0.170226
YBR033W	EDS1	YCL055W	KAR4	-0.526624	-0.031606	0.724561	0.334044	0.441586	0.412651
YBR059C	AKL1	YCL055W	KAR4	-0.192286	0.210632	0.623065	-0.164717	-0.036114	-0.175245
YBR066C	NRG2	YCL055W	KAR4	0.436507	0.454224	0.033398	-0.086691	-0.033981	-0.064480
YBR083W	TEC1	YCL055W	KAR4	-0.390762	0.092616	0.534995	0.113852	0.233892	0.214973
YBR092C	PHO3	YCL055W	KAR4	0.030247	0.549847	0.504262	0.029902	-0.024164	-0.081987
YBR093C	PHO5	YCL055W	KAR4	0.445683	-0.300046	-0.832893	0.021342	-0.076839	-0.076474
YBR095C	RXT2	YCL055W	KAR4	-0.622453	0.166468	1.064471	0.101644	0.129089	-0.105944
YBR095C+2	YBR095C+2	YCL055W	KAR4	-1.039676	-0.806523	0.271882	-0.041055	0.106540	-0.070334
YBR097W	VPS15	YCL055W	KAR4	NaN	NaN	NaN	NaN	NaN	NaN
YBR125C	PTC4	YCL055W	KAR4	-0.155315	-0.374808	1.810913	-0.028839	-0.064668	0.014286
YBR136W	MEC1	YCL055W	KAR4	-0.117588	-1.020131	-1.552140	0.008112	-0.151093	-0.314620
YBR150C	TBS1	YCL055W	KAR4	0.505198	0.254821	-0.295538	0.077233	-0.054575	0.045193
YBR182C	SMP1	YCL055W	KAR4	-0.053573	-0.060455	-0.098345	-0.009845	-0.126555	-0.119486
YBR231C	SWC5	YCL055W	KAR4	-1.276486	0.557820	3.728876	-0.075591	0.132246	0.117803
YBR239C	ERT1	YCL055W	KAR4	0.380950	0.496015	0.054349	0.134013	-0.078964	-0.128854
YBR240C	THI2	YCL055W	KAR4	-0.180052	0.387408	0.553728	0.078705	0.021415	0.054446
YBR267W	REI1	YCL055W	KAR4	-4.283394	-3.480465	-0.083675	-0.064239	-0.100384	-0.015869
YBR274W	CHK1	YCL055W	KAR4	0.355870	0.541919	0.221782	0.160581	0.347186	0.418574
YBR276C	PPS1	YCL055W	KAR4	-0.291033	-0.241988	-0.011645	0.028985	-0.099938	0.032609
YBR297W	MAL33	YCL055W	KAR4	-0.398909	-0.731230	-0.523430	0.061597	0.020380	-0.118832
YCL016C	DCC1	YCL055W	KAR4	-2.003484	-1.791283	-1.636802	-0.031857	-0.012688	-0.014081
YCL024W	KCC4	YCL055W	KAR4	-0.713288	-0.857748	-0.608760	0.139458	0.228575	0.407515
YAL017W	PSK1	YCL061C	MRC1	1.693558	0.642285	-1.138308	-0.048872	-0.076610	-0.133611
YAL040C	CLN3	YCL061C	MRC1	-0.798726	-1.774274	-1.305739	0.135416	0.210049	0.085233
YAL051W	OAF1	YCL061C	MRC1	0.366804	0.058598	-0.348395	0.083848	-0.112437	-0.182883
YAR018C	KIN3	YCL061C	MRC1	0.349096	-0.411520	-1.184646	0.171017	0.101475	0.000501
YBL005W	PDR3	YCL061C	MRC1	NaN	NaN	NaN	-0.133372	-0.236967	-0.051329
YBL008W	HIR1	YCL061C	MRC1	0.231924	0.071433	-0.020627	0.207472	0.135571	-0.044232
YBL016W	FUS3	YCL061C	MRC1	-1.461665	-2.468470	-1.329629	0.022687	0.241782	0.020977
YBL021C	HAP3	YCL061C	MRC1	0.096547	-0.330117	-0.145397	-0.071537	-0.056138	0.019881
YBL054W	TOD6	YCL061C	MRC1	0.157850	-0.271202	-0.794893	-0.143201	-0.096931	0.053029
YBL056W	PTC3	YCL061C	MRC1	0.600203	0.274240	-0.286658	-0.018190	-0.226725	-0.206147
YBL066C	SEF1	YCL061C	MRC1	0.199013	0.599000	0.699355	0.089746	0.062411	0.046531
YBL088C	TEL1	YCL061C	MRC1	0.193203	1.996300	3.653772	0.036906	0.115739	0.155723
YBL103C	RTG3	YCL061C	MRC1	NaN	-7.267319	NaN	0.019090	0.042929	-0.008470
YBR028C	YBR028C	YCL061C	MRC1	0.992867	0.841202	-0.074951	0.109478	0.151417	0.055951
YBR033W	EDS1	YCL061C	MRC1	0.761969	0.431857	-0.626574	0.058008	0.208324	0.016424
YBR059C	AKL1	YCL061C	MRC1	0.749327	-1.256411	-1.941394	-0.037231	-0.132976	-0.045595
YBR066C	NRG2	YCL061C	MRC1	1.000337	-0.028380	-1.549910	0.154746	0.039996	-0.126654
YBR083W	TEC1	YCL061C	MRC1	-0.262292	-0.825078	-0.591325	0.009079	0.046814	-0.033626
YBR092C	PHO3	YCL061C	MRC1	-0.622214	0.146453	1.312671	-0.078209	-0.182219	-0.085543
YBR093C	PHO5	YCL061C	MRC1	NaN	NaN	NaN	-0.040813	-0.097200	0.022286
YBR095C	RXT2	YCL061C	MRC1	0.909765	-0.582613	-1.785296	0.279298	0.379889	0.092575
YBR095C+2	YBR095C+2	YCL061C	MRC1	NaN	NaN	NaN	0.263968	0.340474	0.020455
YBR097W	VPS15	YCL061C	MRC1	NaN	NaN	NaN	NaN	NaN	NaN
YBR125C	PTC4	YCL061C	MRC1	-1.086443	-1.545927	-0.745429	0.014892	-0.086343	0.057169
YBR136W	MEC1	YCL061C	MRC1	NaN	NaN	NaN	0.091995	-0.140973	0.036440
YBR150C	TBS1	YCL061C	MRC1	0.383430	-1.329913	-1.909674	-0.056860	-0.122899	-0.083313
YBR182C	SMP1	YCL061C	MRC1	NaN	NaN	NaN	0.042394	-0.004584	0.088856
YBR231C	SWC5	YCL061C	MRC1	NaN	NaN	NaN	0.166737	0.463818	0.002784
YBR239C	ERT1	YCL061C	MRC1	1.009125	0.924120	-0.165724	-0.049002	-0.170675	-0.108065
YBR240C	THI2	YCL061C	MRC1	1.284720	0.600034	-1.111145	0.104253	-0.011095	-0.113459
YBR267W	REI1	YCL061C	MRC1	-3.657758	-3.918815	-1.197652	-0.036049	-0.018553	0.021854
YBR274W	CHK1	YCL061C	MRC1	-0.944827	-0.457313	0.366375	0.119586	0.394707	0.021952
YBR276C	PPS1	YCL061C	MRC1	0.349563	0.225912	-0.159663	-0.044177	-0.076355	-0.057096
YBR297W	MAL33	YCL061C	MRC1	-0.146793	-1.708675	-1.996838	-0.038439	-0.163890	-0.018898
YCL016C	DCC1	YCL061C	MRC1	-1.981918	0.023311	3.773798	0.255551	0.276010	0.092973
YCL024W	KCC4	YCL061C	MRC1	-0.485626	-0.405939	-0.143241	0.119715	0.376607	0.141977
YCL055W	KAR4	YCL061C	MRC1	NaN	NaN	NaN	0.042342	0.282756	0.036608
YAL017W	PSK1	YCR008W	SAT4	1.861759	3.069870	2.021762	-0.078446	-0.195411	-0.109999
YAL040C	CLN3	YCR008W	SAT4	1.151344	0.754825	-0.420064	0.046432	0.221603	0.155464
YAL051W	OAF1	YCR008W	SAT4	1.014408	0.451673	-0.522464	-0.004185	-0.038505	-0.182645
YAR018C	KIN3	YCR008W	SAT4	1.198521	-0.247531	-0.665289	0.110635	0.011784	-0.067937
YBL005W	PDR3	YCR008W	SAT4	-0.261435	1.438441	2.376371	-0.080576	-0.179014	-0.171348
YBL008W	HIR1	YCR008W	SAT4	0.046973	-2.081815	-2.414330	0.045200	0.101639	0.186381
YBL016W	FUS3	YCR008W	SAT4	-2.038832	-3.627367	-2.457900	-0.024853	0.210187	0.261587
YBL021C	HAP3	YCR008W	SAT4	NaN	-0.142714	NaN	-0.047140	-0.001363	-0.031475
YBL054W	TOD6	YCR008W	SAT4	1.206006	1.051926	0.169602	-0.018370	0.007968	-0.077541
YBL056W	PTC3	YCR008W	SAT4	-0.168458	1.487175	2.086832	-0.000505	-0.148635	-0.215096
YBL066C	SEF1	YCR008W	SAT4	NaN	NaN	NaN	0.110414	0.072421	0.084861
YBL088C	TEL1	YCR008W	SAT4	2.194393	0.309628	-1.855433	0.102746	0.263997	0.277732
YBL103C	RTG3	YCR008W	SAT4	-3.555427	-5.521730	-1.381030	0.033694	0.266172	0.210422
YBR028C	YBR028C	YCR008W	SAT4	-2.166337	-2.205195	-1.368228	0.063417	0.036809	0.096715
YBR033W	EDS1	YCR008W	SAT4	0.587563	-0.447256	-0.588908	0.098961	0.167597	0.131860
YBR059C	AKL1	YCR008W	SAT4	1.726713	1.220040	-0.459474	0.039392	-0.015558	0.117383
YBR066C	NRG2	YCR008W	SAT4	0.195459	0.418897	0.394490	0.038063	-0.050148	-0.128364
YBR083W	TEC1	YCR008W	SAT4	-0.080597	-0.287831	-0.280651	-0.053432	0.007985	0.243693
YBR092C	PHO3	YCR008W	SAT4	1.354760	0.383628	-0.860583	-0.048283	-0.136417	0.047138
YBR093C	PHO5	YCR008W	SAT4	0.317407	-0.016497	-0.431428	-0.039475	-0.083243	-0.077416
YBR095C	RXT2	YCR008W	SAT4	1.661148	-0.854493	-3.823028	0.039510	0.287940	0.035837
YBR095C+2	YBR095C+2	YCR008W	SAT4	-0.132941	-0.207443	-0.112737	-0.017025	0.187497	-0.102124
YBR097W	VPS15	YCR008W	SAT4	NaN	NaN	NaN	NaN	NaN	NaN
YBR125C	PTC4	YCR008W	SAT4	1.027292	0.705819	0.118893	-0.016547	-0.055899	0.170165
YBR136W	MEC1	YCR008W	SAT4	0.939379	1.932561	1.985596	-0.037521	-0.177011	-0.295495
YBR150C	TBS1	YCR008W	SAT4	1.419272	1.395311	0.289009	0.079358	-0.030102	-0.039819
YBR182C	SMP1	YCR008W	SAT4	-0.726906	1.181478	2.302720	-0.000235	-0.050063	-0.106006
YBR231C	SWC5	YCR008W	SAT4	-1.233308	-3.683259	-2.913252	0.118627	0.324645	0.196208
YBR239C	ERT1	YCR008W	SAT4	-0.749516	0.957331	3.199236	0.019302	-0.280574	-0.252044
YBR240C	THI2	YCR008W	SAT4	-8.048184	-2.987626	2.583008	0.026260	-0.181459	-0.234678
YBR267W	REI1	YCR008W	SAT4	-3.951618	-3.466462	0.702370	0.082448	0.153773	-0.001808
YBR274W	CHK1	YCR008W	SAT4	-0.984755	-1.069628	-1.008724	0.019006	0.237329	0.244971
YBR276C	PPS1	YCR008W	SAT4	0.432212	-0.815754	-0.214280	-0.022034	0.007294	-0.018996
YBR297W	MAL33	YCR008W	SAT4	0.902621	1.289571	0.870191	0.030419	-0.051071	0.024422
YCL016C	DCC1	YCR008W	SAT4	NaN	NaN	NaN	0.030522	0.235326	0.187708
YCL024W	KCC4	YCR008W	SAT4	NaN	NaN	NaN	-0.006220	0.213420	0.140547
YCL055W	KAR4	YCR008W	SAT4	-1.239193	-1.365373	-0.928560	-0.023031	0.078112	0.065603
YCL061C	MRC1	YCR008W	SAT4	-0.706878	-1.336672	-1.028634	0.135483	0.328366	0.106901
YAL017W	PSK1	YCR065W	HCM1	0.398032	-0.124574	-0.820262	-0.108825	-0.175158	-0.054386
YAL040C	CLN3	YCR065W	HCM1	0.517873	0.678617	0.366296	0.119395	-0.009259	-0.151955
YAL051W	OAF1	YCR065W	HCM1	0.159389	0.622912	0.802209	-0.005983	-0.010382	0.034259
YAR018C	KIN3	YCR065W	HCM1	0.162098	0.554038	0.649638	0.038911	0.218503	0.265191
YBL005W	PDR3	YCR065W	HCM1	0.360994	0.500473	0.121711	-0.003592	-0.225118	-0.245000
YBL008W	HIR1	YCR065W	HCM1	0.242867	-0.007810	-0.323324	0.147859	0.010224	-0.126351
YBL016W	FUS3	YCR065W	HCM1	1.039311	2.019909	2.269862	-0.169419	0.071037	0.134748
YBL021C	HAP3	YCR065W	HCM1	-1.280879	-2.235253	-1.109814	-0.110349	-0.036265	0.153424
YBL054W	TOD6	YCR065W	HCM1	-0.110397	-0.439979	-0.578854	0.158707	-0.058376	-0.147271
YBL056W	PTC3	YCR065W	HCM1	0.452539	0.879587	0.812457	0.063672	-0.019735	-0.003505
YBL066C	SEF1	YCR065W	HCM1	1.336283	-0.465219	-1.693174	0.068111	0.004935	-0.067328
YBL088C	TEL1	YCR065W	HCM1	-0.302753	0.410435	0.819956	-0.064257	-0.206411	-0.149288
YBL103C	RTG3	YCR065W	HCM1	3.013681	2.357600	2.933391	0.071173	0.020296	0.177292
YBR028C	YBR028C	YCR065W	HCM1	0.522999	0.524925	0.121684	-0.029041	-0.010109	-0.040109
YBR033W	EDS1	YCR065W	HCM1	0.159162	0.827420	1.003581	0.030950	0.269040	0.229740
YBR059C	AKL1	YCR065W	HCM1	0.425276	-0.469008	-1.127719	0.082587	-0.192211	-0.160980
YBR066C	NRG2	YCR065W	HCM1	0.490809	0.898833	0.433900	0.013181	0.040285	0.113819
YBR083W	TEC1	YCR065W	HCM1	0.229296	0.536618	0.546359	-0.107402	0.092612	0.021475
YBR092C	PHO3	YCR065W	HCM1	0.596231	-0.153337	-1.275797	-0.096884	-0.110905	-0.194970
YBR093C	PHO5	YCR065W	HCM1	-0.625918	-0.392858	0.102400	-0.031057	-0.065220	-0.218421
YBR095C	RXT2	YCR065W	HCM1	0.924711	0.430407	-0.741264	0.504067	0.280276	-0.042131
YBR095C+2	YBR095C+2	YCR065W	HCM1	1.227177	-0.262829	-1.666394	0.313574	0.238375	0.112617
YBR097W	VPS15	YCR065W	HCM1	NaN	NaN	NaN	NaN	NaN	NaN
YBR125C	PTC4	YCR065W	HCM1	0.192263	0.179662	0.539133	-0.075678	-0.118732	-0.031894
YBR136W	MEC1	YCR065W	HCM1	1.066046	-0.153359	-1.900878	-0.018353	-0.256958	-0.057505
YBR150C	TBS1	YCR065W	HCM1	-0.260630	-0.344671	-0.188232	-0.115320	-0.076291	-0.043116
YBR182C	SMP1	YCR065W	HCM1	0.400710	-1.663978	-1.926872	-0.047561	-0.122750	-0.133799
YBR231C	SWC5	YCR065W	HCM1	-9.661841	-2.017879	3.775117	0.328772	0.252660	0.306654
YBR239C	ERT1	YCR065W	HCM1	0.355138	0.144046	-0.344702	0.051360	0.013913	0.119022
YBR240C	THI2	YCR065W	HCM1	0.503024	0.384673	-0.310603	-0.038588	0.099595	0.134460
YBR267W	REI1	YCR065W	HCM1	-1.244487	-0.560185	0.321960	-0.024167	-0.151145	0.041335
YBR274W	CHK1	YCR065W	HCM1	-0.009071	1.012910	1.412512	0.056172	0.233663	0.259262
YBR276C	PPS1	YCR065W	HCM1	0.481152	0.241534	-0.307985	0.050363	0.054584	0.098778
YBR297W	MAL33	YCR065W	HCM1	0.156736	-0.868474	-1.268875	0.039920	0.081953	0.052033
YCL016C	DCC1	YCR065W	HCM1	-1.947684	-2.371500	-0.616984	0.079434	-0.050196	-0.120466
YCL024W	KCC4	YCR065W	HCM1	0.242164	1.122287	1.810900	-0.073895	0.279307	0.280147
YCL055W	KAR4	YCR065W	HCM1	-0.054443	0.981730	1.572481	-0.016527	0.086053	0.175337
YCL061C	MRC1	YCR065W	HCM1	1.734603	1.045295	-0.828080	0.170559	0.203550	0.027300
YCR008W	SAT4	YCR065W	HCM1	0.563416	0.149727	-0.608728	0.053165	0.174077	-0.036345
YAL017W	PSK1	YCR066W	RAD18	NaN	-0.921405	NaN	NaN	0.067893	NaN
YAL040C	CLN3	YCR066W	RAD18	NaN	-0.321883	NaN	NaN	-0.122736	NaN
YAL051W	OAF1	YCR066W	RAD18	NaN	-1.597970	NaN	NaN	0.020932	NaN
YAR018C	KIN3	YCR066W	RAD18	NaN	-0.308226	NaN	NaN	-0.138443	NaN
YBL005W	PDR3	YCR066W	RAD18	NaN	NaN	NaN	NaN	0.001643	NaN
YBL008W	HIR1	YCR066W	RAD18	NaN	1.919629	NaN	NaN	-0.025571	NaN
YBL016W	FUS3	YCR066W	RAD18	NaN	-2.174161	NaN	NaN	-0.051380	NaN
YBL021C	HAP3	YCR066W	RAD18	NaN	1.267007	NaN	NaN	0.007080	NaN
YBL054W	TOD6	YCR066W	RAD18	NaN	1.111190	NaN	NaN	0.007440	NaN
YBL056W	PTC3	YCR066W	RAD18	NaN	-0.431199	NaN	NaN	0.077519	NaN
YBL066C	SEF1	YCR066W	RAD18	NaN	NaN	NaN	NaN	-0.017919	NaN
YBL088C	TEL1	YCR066W	RAD18	NaN	0.504520	NaN	NaN	0.113705	NaN
YBL103C	RTG3	YCR066W	RAD18	NaN	-3.333793	NaN	NaN	-0.095086	NaN
YBR028C	YBR028C	YCR066W	RAD18	NaN	0.009847	NaN	NaN	0.081749	NaN
YBR033W	EDS1	YCR066W	RAD18	NaN	0.483233	NaN	NaN	-0.203904	NaN
YBR059C	AKL1	YCR066W	RAD18	NaN	-0.054153	NaN	NaN	0.080012	NaN
YBR066C	NRG2	YCR066W	RAD18	NaN	-0.560482	NaN	NaN	-0.057073	NaN
YBR083W	TEC1	YCR066W	RAD18	NaN	0.586016	NaN	NaN	-0.136738	NaN
YBR092C	PHO3	YCR066W	RAD18	NaN	-0.123456	NaN	NaN	0.066862	NaN
YBR093C	PHO5	YCR066W	RAD18	NaN	NaN	NaN	NaN	0.069869	NaN
YBR095C	RXT2	YCR066W	RAD18	NaN	1.327107	NaN	NaN	-0.073040	NaN
YBR095C+2	YBR095C+2	YCR066W	RAD18	NaN	NaN	NaN	NaN	-0.006724	NaN
YBR097W	VPS15	YCR066W	RAD18	NaN	NaN	NaN	NaN	NaN	NaN
YBR125C	PTC4	YCR066W	RAD18	NaN	-0.460922	NaN	NaN	0.085738	NaN
YBR136W	MEC1	YCR066W	RAD18	NaN	NaN	NaN	NaN	0.242689	NaN
YBR150C	TBS1	YCR066W	RAD18	NaN	NaN	NaN	NaN	-0.014746	NaN
YBR182C	SMP1	YCR066W	RAD18	NaN	NaN	NaN	NaN	0.043532	NaN
YBR231C	SWC5	YCR066W	RAD18	NaN	NaN	NaN	NaN	0.014212	NaN
YBR239C	ERT1	YCR066W	RAD18	NaN	0.557054	NaN	NaN	0.166134	NaN
YBR240C	THI2	YCR066W	RAD18	NaN	1.585497	NaN	NaN	0.046446	NaN
YBR267W	REI1	YCR066W	RAD18	NaN	NaN	NaN	NaN	0.064763	NaN
YBR274W	CHK1	YCR066W	RAD18	NaN	-2.014217	NaN	NaN	-0.103037	NaN
YBR276C	PPS1	YCR066W	RAD18	NaN	-0.311367	NaN	NaN	0.019341	NaN
YBR297W	MAL33	YCR066W	RAD18	NaN	-2.453075	NaN	NaN	-0.076284	NaN
YCL016C	DCC1	YCR066W	RAD18	NaN	1.576557	NaN	NaN	0.053299	NaN
YCL024W	KCC4	YCR066W	RAD18	NaN	-0.612046	NaN	NaN	-0.149091	NaN
YCL055W	KAR4	YCR066W	RAD18	NaN	-4.524634	NaN	NaN	-0.054526	NaN
YCL061C	MRC1	YCR066W	RAD18	NaN	NaN	NaN	NaN	0.047027	NaN
YCR008W	SAT4	YCR066W	RAD18	NaN	0.186210	NaN	NaN	-0.094099	NaN
YCR065W	HCM1	YCR066W	RAD18	NaN	NaN	NaN	NaN	-0.213423	NaN
YAL017W	PSK1	YCR073C	SSK22	0.486399	0.005871	-0.860424	0.026981	0.003116	-0.001913
YAL040C	CLN3	YCR073C	SSK22	0.065913	0.480923	0.695483	-0.011721	-0.002526	0.057741
YAL051W	OAF1	YCR073C	SSK22	0.798299	0.192836	-1.101238	-0.041949	0.015974	0.126088
YAR018C	KIN3	YCR073C	SSK22	-0.639174	-0.599048	-0.387972	-0.078715	-0.080144	-0.129231
YBL005W	PDR3	YCR073C	SSK22	-0.344495	0.070829	0.634662	0.066556	0.228923	0.113961
YBL008W	HIR1	YCR073C	SSK22	1.024388	1.160014	0.086247	0.007827	-0.085292	0.047598
YBL016W	FUS3	YCR073C	SSK22	-0.217448	1.036832	1.380975	-0.106993	-0.120119	-0.312752
YBL021C	HAP3	YCR073C	SSK22	-0.357307	-1.124956	-0.595246	-0.028338	-0.015896	-0.039149
YBL054W	TOD6	YCR073C	SSK22	0.609377	1.115959	0.924638	0.042631	-0.030625	-0.089699
YBL056W	PTC3	YCR073C	SSK22	0.838216	0.252816	-0.853613	-0.009273	0.013440	0.108307
YBL066C	SEF1	YCR073C	SSK22	0.998488	1.806350	1.189602	0.086182	0.000481	-0.049778
YBL088C	TEL1	YCR073C	SSK22	-0.769310	0.267656	1.129243	-0.013145	-0.018864	0.011152
YBL103C	RTG3	YCR073C	SSK22	NaN	-0.368185	NaN	-0.057320	-0.093873	-0.158800
YBR028C	YBR028C	YCR073C	SSK22	-0.607298	-0.313366	0.378200	-0.015450	-0.031786	-0.180603
YBR033W	EDS1	YCR073C	SSK22	-0.106703	-0.635225	-0.961747	-0.021198	-0.149675	-0.263066
YBR059C	AKL1	YCR073C	SSK22	0.192108	0.105581	-0.176703	-0.106815	-0.014025	0.072608
YBR066C	NRG2	YCR073C	SSK22	0.807349	-0.488877	-2.363993	-0.067998	-0.046478	-0.010952
YBR083W	TEC1	YCR073C	SSK22	-0.089557	0.061477	0.159911	-0.050445	-0.044180	-0.230506
YBR092C	PHO3	YCR073C	SSK22	0.357225	0.713011	0.723854	0.084562	0.126613	0.092963
YBR093C	PHO5	YCR073C	SSK22	-0.569581	0.047566	0.905431	-0.029619	0.091692	0.048132
YBR095C	RXT2	YCR073C	SSK22	-0.727065	-0.323436	0.457866	0.057904	-0.087927	0.056705
YBR095C+2	YBR095C+2	YCR073C	SSK22	-1.118741	0.082811	1.157446	0.068598	-0.151764	-0.015458
YBR097W	VPS15	YCR073C	SSK22	NaN	NaN	NaN	NaN	NaN	NaN
YBR125C	PTC4	YCR073C	SSK22	1.030549	0.587664	-0.142674	0.038437	0.096588	-0.089573
YBR136W	MEC1	YCR073C	SSK22	0.186836	0.570967	0.593858	0.035329	0.356001	0.441549
YBR150C	TBS1	YCR073C	SSK22	1.340344	1.166962	-0.024645	-0.023265	0.002109	0.013898
YBR182C	SMP1	YCR073C	SSK22	0.714929	0.525179	-0.190444	0.070811	0.021708	-0.055003
YBR231C	SWC5	YCR073C	SSK22	0.150188	-0.341862	-0.681235	0.007914	-0.111280	0.007997
YBR239C	ERT1	YCR073C	SSK22	0.143852	-0.338536	-0.798063	-0.152664	0.076464	0.157824
YBR240C	THI2	YCR073C	SSK22	0.770459	0.292999	-1.187255	-0.169712	-0.028251	0.161230
YBR267W	REI1	YCR073C	SSK22	0.002495	0.307519	0.012761	-0.005847	-0.016825	-0.014441
YBR274W	CHK1	YCR073C	SSK22	0.352527	0.284126	-0.216787	-0.006944	-0.177467	-0.279411
YBR276C	PPS1	YCR073C	SSK22	0.110101	0.059963	-0.156286	0.040431	0.137301	0.058139
YBR297W	MAL33	YCR073C	SSK22	1.030350	0.212940	-1.044478	0.058430	-0.101279	-0.022808
YCL016C	DCC1	YCR073C	SSK22	0.294304	2.877296	3.148274	-0.010500	0.007228	-0.057254
YCL024W	KCC4	YCR073C	SSK22	0.139028	0.433257	0.313873	0.018787	-0.097675	-0.200878
YCL055W	KAR4	YCR073C	SSK22	0.731003	0.860509	0.264138	0.053861	-0.241648	-0.236572
YCL061C	MRC1	YCR073C	SSK22	-0.600298	0.303407	1.467432	-0.065893	-0.152576	-0.029438
YCR008W	SAT4	YCR073C	SSK22	0.816526	0.363978	0.553582	-0.057563	-0.155918	-0.230215
YCR065W	HCM1	YCR073C	SSK22	NaN	NaN	NaN	0.022784	-0.098118	-0.075025
YCR066W	RAD18	YCR073C	SSK22	NaN	NaN	NaN	NaN	0.145113	NaN
YAL017W	PSK1	YCR079W	PTC6	-0.985172	0.718487	2.352821	0.076467	-0.051399	-0.025798
YAL040C	CLN3	YCR079W	PTC6	-0.364080	-0.844555	-0.641891	-0.037277	0.043205	0.076840
YAL051W	OAF1	YCR079W	PTC6	-0.093904	-0.362620	-0.524616	0.017853	0.019345	-0.101020
YAR018C	KIN3	YCR079W	PTC6	0.654474	0.609746	-0.282213	-0.130761	-0.028164	-0.006266
YBL005W	PDR3	YCR079W	PTC6	0.544126	0.414849	-0.459500	0.186612	-0.027242	-0.187125
YBL008W	HIR1	YCR079W	PTC6	1.051202	-1.681328	-2.561343	-0.033950	0.100455	0.209541
YBL016W	FUS3	YCR079W	PTC6	1.684823	0.462220	-1.196546	-0.028570	0.087337	0.119610
YBL021C	HAP3	YCR079W	PTC6	-1.390256	-1.146891	-1.234477	0.140923	-0.018314	-0.065601
YBL054W	TOD6	YCR079W	PTC6	-0.930896	0.066348	1.143769	0.052037	0.013266	0.005654
YBL056W	PTC3	YCR079W	PTC6	0.072059	0.114962	0.076901	0.030266	-0.016174	-0.205425
YBL066C	SEF1	YCR079W	PTC6	-0.371975	-0.509848	-0.164914	0.045268	-0.051885	0.021955
YBL088C	TEL1	YCR079W	PTC6	-0.242059	-0.040493	0.087049	0.046971	0.086463	0.173309
YBL103C	RTG3	YCR079W	PTC6	1.873249	-0.265251	NaN	-0.026163	-0.152693	0.103637
YBR028C	YBR028C	YCR079W	PTC6	0.441993	-0.243802	-0.991750	-0.142651	0.075430	0.222972
YBR033W	EDS1	YCR079W	PTC6	0.075162	-1.249337	-2.295437	-0.060542	0.102179	0.133164
YBR059C	AKL1	YCR079W	PTC6	-0.215506	1.172839	1.788756	0.035961	-0.073420	0.045664
YBR066C	NRG2	YCR079W	PTC6	-0.522640	0.012443	0.576524	-0.036218	-0.154489	-0.039059
YBR083W	TEC1	YCR079W	PTC6	0.248305	-0.368260	-1.364430	0.092119	0.039407	0.171533
YBR092C	PHO3	YCR079W	PTC6	0.001582	-0.034674	-0.221783	0.077326	0.012423	0.111966
YBR093C	PHO5	YCR079W	PTC6	-0.298014	0.552524	1.070237	0.077484	-0.028363	-0.013009
YBR095C	RXT2	YCR079W	PTC6	0.567951	0.214719	-0.463775	-0.037662	-0.063914	-0.010127
YBR095C+2	YBR095C+2	YCR079W	PTC6	0.530231	2.100188	2.876608	-0.084678	0.043279	-0.025423
YBR097W	VPS15	YCR079W	PTC6	NaN	NaN	NaN	NaN	NaN	NaN
YBR125C	PTC4	YCR079W	PTC6	-0.827435	-0.025228	0.540335	-0.007326	-0.063510	0.028082
YBR136W	MEC1	YCR079W	PTC6	0.523555	NaN	NaN	-0.050487	-0.032462	-0.180482
YBR150C	TBS1	YCR079W	PTC6	-0.006698	0.742951	1.062693	0.007451	0.034765	0.043616
YBR182C	SMP1	YCR079W	PTC6	-0.008684	0.803263	0.813523	0.020880	-0.021841	0.013286
YBR231C	SWC5	YCR079W	PTC6	-0.406540	-0.426333	-0.196035	-0.034582	0.054085	0.021124
YBR239C	ERT1	YCR079W	PTC6	0.719092	-0.242228	-1.752426	0.006019	-0.048702	-0.111362
YBR240C	THI2	YCR079W	PTC6	0.173750	1.319589	1.094388	-0.192957	-0.071546	-0.159249
YBR267W	REI1	YCR079W	PTC6	0.550148	1.702800	1.501008	-0.111238	0.004893	0.169144
YBR274W	CHK1	YCR079W	PTC6	0.577753	0.087967	-0.744321	0.152379	0.121144	0.172091
YBR276C	PPS1	YCR079W	PTC6	-0.070371	0.471304	0.832400	-0.015279	0.073686	0.079203
YBR297W	MAL33	YCR079W	PTC6	-0.102122	0.078303	0.109679	-0.016175	-0.040449	0.179341
YCL016C	DCC1	YCR079W	PTC6	-1.122822	-0.545406	0.239090	-0.122636	-0.137863	-0.080985
YCL024W	KCC4	YCR079W	PTC6	0.631368	0.355452	-0.529623	-0.034183	0.090876	0.129805
YCL055W	KAR4	YCR079W	PTC6	0.340560	0.157770	-0.578848	0.014638	0.085714	0.141745
YCL061C	MRC1	YCR079W	PTC6	-0.563913	-0.674945	-0.410493	-0.280824	-0.107559	-0.080772
YCR008W	SAT4	YCR079W	PTC6	1.033234	-1.342463	-2.818096	-0.064940	0.067675	0.181085
YCR065W	HCM1	YCR079W	PTC6	NaN	NaN	NaN	-0.009847	0.049290	-0.070375
YCR066W	RAD18	YCR079W	PTC6	NaN	NaN	NaN	NaN	0.035202	NaN
YCR073C	SSK22	YCR079W	PTC6	NaN	NaN	NaN	0.087944	-0.005368	-0.215232
YAL017W	PSK1	YCR091W	KIN82	0.092357	1.107081	1.459469	0.089786	-0.079338	0.002620
YAL040C	CLN3	YCR091W	KIN82	0.233120	0.333476	0.098886	-0.073109	0.068186	-0.154970
YAL051W	OAF1	YCR091W	KIN82	-0.118332	0.325427	0.579440	0.010462	-0.042226	-0.145268
YAR018C	KIN3	YCR091W	KIN82	0.538008	1.404315	1.762860	0.037643	0.040035	0.267814
YBL005W	PDR3	YCR091W	KIN82	0.629498	-1.039744	-1.978362	-0.005157	-0.178769	-0.220229
YBL008W	HIR1	YCR091W	KIN82	-0.139591	-0.956024	-1.155984	-0.071019	0.015712	-0.071989
YBL016W	FUS3	YCR091W	KIN82	0.510311	1.745117	1.426972	0.001548	0.227773	0.407290
YBL021C	HAP3	YCR091W	KIN82	-0.970569	-2.086957	-1.244873	-0.007167	0.074484	0.163845
YBL054W	TOD6	YCR091W	KIN82	-0.779858	-0.744906	-0.132188	-0.053503	-0.106671	-0.142085
YBL056W	PTC3	YCR091W	KIN82	0.586481	0.148546	-0.551439	-0.062439	-0.107552	-0.186791
YBL066C	SEF1	YCR091W	KIN82	0.457291	0.568529	0.318420	0.172332	0.036413	0.194559
YBL088C	TEL1	YCR091W	KIN82	0.516002	-0.391923	-0.598394	-0.125787	-0.092972	0.047695
YBL103C	RTG3	YCR091W	KIN82	-0.065855	-1.032779	1.948058	-0.085445	-0.066134	0.262635
YBR028C	YBR028C	YCR091W	KIN82	0.489687	0.087983	-0.531689	-0.018315	0.112755	0.088704
YBR033W	EDS1	YCR091W	KIN82	0.008413	0.083712	-0.084303	0.278616	0.412675	0.462605
YBR059C	AKL1	YCR091W	KIN82	-0.268231	-1.298754	-1.331985	0.027161	-0.103315	-0.267692
YBR066C	NRG2	YCR091W	KIN82	-0.019108	0.374804	0.534388	0.017387	-0.121230	-0.061191
YBR083W	TEC1	YCR091W	KIN82	-0.226915	0.521490	0.975764	0.131742	0.155469	0.229484
YBR092C	PHO3	YCR091W	KIN82	-0.286811	-0.684513	-0.698454	-0.025025	-0.113409	-0.108627
YBR093C	PHO5	YCR091W	KIN82	-0.727334	0.131566	1.015387	-0.023689	-0.099071	-0.083364
YBR095C	RXT2	YCR091W	KIN82	0.897374	-0.481217	-1.711451	0.012655	0.244367	-0.144370
YBR095C+2	YBR095C+2	YCR091W	KIN82	-1.288272	1.460801	3.241831	-0.007824	0.250482	0.018054
YBR097W	VPS15	YCR091W	KIN82	NaN	NaN	NaN	NaN	NaN	NaN
YBR125C	PTC4	YCR091W	KIN82	-0.518315	0.484453	1.008393	-0.013856	-0.103808	0.085945
YBR136W	MEC1	YCR091W	KIN82	0.415267	-0.209098	-0.975627	-0.018305	-0.164287	-0.382608
YBR150C	TBS1	YCR091W	KIN82	0.255063	-0.012439	-0.327095	0.122632	-0.088031	-0.026740
YBR182C	SMP1	YCR091W	KIN82	0.064593	1.446972	2.594495	-0.117038	-0.079844	-0.081006
YBR231C	SWC5	YCR091W	KIN82	-1.427552	-1.612577	-0.084041	-0.010655	0.422551	0.055314
YBR239C	ERT1	YCR091W	KIN82	-0.059444	0.259980	0.284825	0.049205	-0.042862	-0.152687
YBR240C	THI2	YCR091W	KIN82	0.146755	0.335348	0.133596	-0.031204	0.040008	0.038388
YBR267W	REI1	YCR091W	KIN82	-7.551066	-4.110264	1.580247	-0.060609	-0.043887	-0.001833
YBR274W	CHK1	YCR091W	KIN82	-0.242789	0.325504	0.785728	0.100929	0.448466	0.501895
YBR276C	PPS1	YCR091W	KIN82	0.589767	-0.677186	-1.694266	0.141501	0.044358	0.163384
YBR297W	MAL33	YCR091W	KIN82	0.600249	0.346185	-0.261575	0.020511	-0.039288	-0.077021
YCL016C	DCC1	YCR091W	KIN82	-1.344946	-2.322910	-1.772946	-0.040404	0.020416	-0.067838
YCL024W	KCC4	YCR091W	KIN82	-0.511414	-0.434604	-0.111655	0.153982	0.380503	0.558178
YCL055W	KAR4	YCR091W	KIN82	-0.326552	-0.011707	0.330231	0.302990	0.520441	0.453837
YCL061C	MRC1	YCR091W	KIN82	0.892625	1.870156	1.549282	0.191048	0.424675	0.093953
YCR008W	SAT4	YCR091W	KIN82	0.536512	-1.631702	-2.196030	-0.015570	0.201779	0.173720
YCR065W	HCM1	YCR091W	KIN82	NaN	NaN	NaN	0.059482	0.314412	0.214163
YCR066W	RAD18	YCR091W	KIN82	NaN	NaN	NaN	NaN	-0.059741	NaN
YCR073C	SSK22	YCR091W	KIN82	NaN	NaN	NaN	-0.074221	-0.135599	-0.249283
YCR079W	PTC6	YCR091W	KIN82	NaN	NaN	NaN	-0.024680	-0.000494	0.138574
YAL017W	PSK1	YCR095C	OCA4	-0.438711	1.431462	2.505756	-0.063026	-0.089685	-0.054403
YAL040C	CLN3	YCR095C	OCA4	0.706830	0.730465	0.638907	-0.159714	-0.064849	0.088700
YAL051W	OAF1	YCR095C	OCA4	-1.043784	-1.089403	-0.279746	-0.002870	-0.014049	-0.112200
YAR018C	KIN3	YCR095C	OCA4	0.793972	0.861567	0.542537	-0.026646	-0.094706	0.009020
YBL005W	PDR3	YCR095C	OCA4	NaN	-0.354967	NaN	0.097256	-0.053252	-0.200180
YBL008W	HIR1	YCR095C	OCA4	-0.119991	-0.700124	-0.913288	-0.012533	-0.147222	-0.043395
YBL016W	FUS3	YCR095C	OCA4	1.372353	0.161488	-1.520541	-0.022375	0.035409	0.075192
YBL021C	HAP3	YCR095C	OCA4	-1.300279	-0.464252	1.260059	0.207484	0.196695	0.176662
YBL054W	TOD6	YCR095C	OCA4	-0.098638	0.022217	0.295481	0.089892	-0.002651	-0.040147
YBL056W	PTC3	YCR095C	OCA4	-0.175162	0.058271	0.496646	-0.070318	-0.029837	-0.079480
YBL066C	SEF1	YCR095C	OCA4	-0.362272	-0.534468	-0.253807	0.074741	0.070675	0.177465
YBL088C	TEL1	YCR095C	OCA4	-0.248430	0.321615	0.704252	0.051565	-0.006201	-0.051509
YBL103C	RTG3	YCR095C	OCA4	NaN	-0.171074	NaN	-0.129751	-0.087252	-0.005546
YBR028C	YBR028C	YCR095C	OCA4	0.505440	0.065788	-0.484813	0.074636	0.031634	0.098572
YBR033W	EDS1	YCR095C	OCA4	0.913913	0.816939	-0.045673	-0.183924	0.001766	0.080015
YBR059C	AKL1	YCR095C	OCA4	-1.214245	-0.523646	0.955500	0.093613	0.045771	0.163477
YBR066C	NRG2	YCR095C	OCA4	0.319967	0.151506	-0.227996	0.003357	-0.061635	0.179410
YBR083W	TEC1	YCR095C	OCA4	-0.354340	-0.495343	-0.280273	0.083132	0.020089	0.074028
YBR092C	PHO3	YCR095C	OCA4	0.668879	-0.007499	-0.919154	-0.025742	0.043613	0.051862
YBR093C	PHO5	YCR095C	OCA4	-0.587457	-1.320898	-0.833315	0.079117	0.024749	-0.157949
YBR095C	RXT2	YCR095C	OCA4	-0.302151	1.465080	2.306290	-0.212104	-0.138746	-0.024015
YBR095C+2	YBR095C+2	YCR095C	OCA4	0.774500	0.500369	-0.286320	-0.119797	-0.038652	-0.012222
YBR097W	VPS15	YCR095C	OCA4	NaN	NaN	NaN	NaN	NaN	NaN
YBR125C	PTC4	YCR095C	OCA4	-1.181504	-0.666156	-0.193161	0.011694	0.051185	0.061159
YBR136W	MEC1	YCR095C	OCA4	0.478959	-1.607188	-1.978128	-0.072692	0.024669	-0.108411
YBR150C	TBS1	YCR095C	OCA4	0.656295	1.149905	0.921056	0.030295	0.032182	-0.032090
YBR182C	SMP1	YCR095C	OCA4	0.742602	-0.092228	-0.942222	-0.049316	0.015179	0.029803
YBR231C	SWC5	YCR095C	OCA4	1.680702	1.660733	0.270926	-0.099607	-0.006998	0.014430
YBR239C	ERT1	YCR095C	OCA4	-0.379034	-0.076041	0.285140	0.082121	0.079220	-0.054486
YBR240C	THI2	YCR095C	OCA4	-0.074888	0.784106	1.312347	-0.139618	-0.006881	-0.071652
YBR267W	REI1	YCR095C	OCA4	-0.135389	1.355816	1.904326	0.049056	0.036893	-0.013748
YBR274W	CHK1	YCR095C	OCA4	-0.210554	-0.373839	-0.306150	-0.093872	-0.020552	0.054948
YBR276C	PPS1	YCR095C	OCA4	-0.641983	-0.827200	-0.340384	0.034083	0.068204	0.136222
YBR297W	MAL33	YCR095C	OCA4	-0.053879	-0.139632	-0.084862	0.001406	-0.001251	-0.156503
YCL016C	DCC1	YCR095C	OCA4	0.094403	0.107216	-0.726617	-0.031092	-0.075966	-0.000549
YCL024W	KCC4	YCR095C	OCA4	-0.253441	-0.071421	0.217504	-0.128566	-0.015192	0.056260
YCL055W	KAR4	YCR095C	OCA4	-0.410465	0.258698	0.786709	-0.046719	-0.059793	0.076451
YCL061C	MRC1	YCR095C	OCA4	1.537740	0.506705	-1.116339	-0.168508	-0.058280	-0.021750
YCR008W	SAT4	YCR095C	OCA4	0.888652	-1.325865	-1.172945	-0.024161	-0.033316	0.004959
YCR065W	HCM1	YCR095C	OCA4	-1.840056	-2.711521	-1.237133	-0.037436	0.006268	0.073473
YCR066W	RAD18	YCR095C	OCA4	NaN	-1.032897	NaN	NaN	0.131689	NaN
YCR073C	SSK22	YCR095C	OCA4	NaN	NaN	NaN	-0.039098	0.109238	-0.134350
YCR079W	PTC6	YCR095C	OCA4	NaN	NaN	NaN	0.117227	0.161330	0.166233
YCR091W	KIN82	YCR095C	OCA4	NaN	NaN	NaN	0.085165	-0.011518	0.033688
YAL017W	PSK1	YCR106W	RDS1	-0.776418	-0.525817	0.139216	0.163542	0.143626	0.074314
YAL040C	CLN3	YCR106W	RDS1	-0.156641	-0.037032	0.163946	0.041694	0.013900	-0.017446
YAL051W	OAF1	YCR106W	RDS1	-0.318821	-0.217835	0.077054	-0.002608	0.184479	0.157524
YAR018C	KIN3	YCR106W	RDS1	0.083350	-0.043898	-0.395551	-0.050729	-0.020918	0.127727
YBL005W	PDR3	YCR106W	RDS1	1.334401	0.512858	-1.274815	0.118649	0.165303	-0.020441
YBL008W	HIR1	YCR106W	RDS1	1.297360	0.693595	-0.770651	-0.207186	-0.169768	-0.083926
YBL016W	FUS3	YCR106W	RDS1	0.436958	0.405619	0.273383	-0.087829	-0.101109	-0.037960
YBL021C	HAP3	YCR106W	RDS1	-0.024627	0.747862	1.929560	0.043718	0.126842	-0.023351
YBL054W	TOD6	YCR106W	RDS1	-0.121055	-0.122382	-0.006779	0.064284	-0.043858	-0.038051
YBL056W	PTC3	YCR106W	RDS1	0.187653	-0.344826	-0.655389	-0.008440	0.087358	0.051374
YBL066C	SEF1	YCR106W	RDS1	-0.745898	0.308411	1.668080	-0.003589	-0.128213	-0.074670
YBL088C	TEL1	YCR106W	RDS1	0.535378	0.405154	-0.333946	0.030549	-0.134013	-0.113868
YBL103C	RTG3	YCR106W	RDS1	NaN	1.486902	NaN	-0.003689	-0.170720	-0.116900
YBR028C	YBR028C	YCR106W	RDS1	0.436266	-0.216065	-0.897860	-0.075673	0.054786	0.064116
YBR033W	EDS1	YCR106W	RDS1	0.015118	0.768285	1.123632	0.033161	0.046627	0.034156
YBR059C	AKL1	YCR106W	RDS1	0.322817	-0.014290	-0.473563	0.083553	0.095516	-0.039014
YBR066C	NRG2	YCR106W	RDS1	0.094287	-0.137114	-0.414834	-0.076643	0.064686	0.104887
YBR083W	TEC1	YCR106W	RDS1	0.559373	0.573106	0.085517	0.054713	0.061203	0.012862
YBR092C	PHO3	YCR106W	RDS1	0.363185	-0.073754	-0.680747	-0.014864	0.058405	-0.003041
YBR093C	PHO5	YCR106W	RDS1	0.455660	-0.828749	-2.350610	0.005080	0.124622	0.079226
YBR095C	RXT2	YCR106W	RDS1	-0.042725	0.069848	0.131892	-0.136774	-0.265557	-0.050746
YBR095C+2	YBR095C+2	YCR106W	RDS1	1.012983	-0.367665	-1.759319	-0.092651	-0.170750	-0.091327
YBR097W	VPS15	YCR106W	RDS1	NaN	NaN	NaN	NaN	NaN	NaN
YBR125C	PTC4	YCR106W	RDS1	-0.462226	-0.721686	-0.261722	-0.028142	0.022874	-0.114222
YBR136W	MEC1	YCR106W	RDS1	-1.556381	-1.916805	-0.764302	0.017045	0.115583	0.034306
YBR150C	TBS1	YCR106W	RDS1	0.017883	-0.823735	-0.855908	-0.000458	0.007827	0.096770
YBR182C	SMP1	YCR106W	RDS1	0.759650	0.227124	-0.908430	-0.068041	0.023019	0.109441
YBR231C	SWC5	YCR106W	RDS1	0.187389	0.696932	0.854905	0.104049	-0.079084	-0.009806
YBR239C	ERT1	YCR106W	RDS1	-0.266064	-1.026539	-1.299381	0.049469	0.178077	0.027814
YBR240C	THI2	YCR106W	RDS1	0.679786	0.076837	-1.286405	0.050919	0.058642	0.171538
YBR267W	REI1	YCR106W	RDS1	0.797143	0.158012	-1.259420	-0.073719	-0.150489	0.007950
YBR274W	CHK1	YCR106W	RDS1	0.607537	0.886796	0.295630	0.153490	0.033549	0.071732
YBR276C	PPS1	YCR106W	RDS1	0.246918	0.027883	-0.223963	-0.068407	-0.064180	-0.037118
YBR297W	MAL33	YCR106W	RDS1	-0.068749	-0.124289	-0.184853	0.081759	0.139298	0.050828
YCL016C	DCC1	YCR106W	RDS1	1.292156	1.066519	-0.305107	-0.231448	-0.196331	-0.158365
YCL024W	KCC4	YCR106W	RDS1	0.420930	1.127384	1.369785	-0.033965	-0.085417	0.017201
YCL055W	KAR4	YCR106W	RDS1	0.315645	0.241257	-0.182985	-0.090444	0.032263	0.108717
YCL061C	MRC1	YCR106W	RDS1	1.148511	0.787340	-0.434451	-0.102205	-0.242965	-0.067979
YCR008W	SAT4	YCR106W	RDS1	-0.124918	-0.206331	0.394090	-0.025407	-0.209023	-0.099969
YCR065W	HCM1	YCR106W	RDS1	-0.920405	-0.488636	0.585523	0.048801	0.066027	0.064522
YCR066W	RAD18	YCR106W	RDS1	NaN	-1.876741	NaN	NaN	0.037846	NaN
YCR073C	SSK22	YCR106W	RDS1	-2.061911	-2.334982	-0.688616	-0.013674	0.046284	0.095657
YCR079W	PTC6	YCR106W	RDS1	-1.872574	-2.179894	-0.813154	0.230917	0.125942	-0.058292
YCR091W	KIN82	YCR106W	RDS1	NaN	NaN	NaN	0.034901	-0.077257	-0.024627
YCR095C	OCA4	YCR106W	RDS1	NaN	NaN	NaN	0.053036	0.169230	-0.069940
YAL017W	PSK1	YDL002C	NHP10	0.122170	-0.394572	-0.800432	-0.067328	-0.059845	-0.040606
YAL040C	CLN3	YDL002C	NHP10	-0.446093	-0.817621	-0.233627	0.067072	0.148606	0.036035
YAL051W	OAF1	YDL002C	NHP10	-0.376114	0.412273	1.100909	0.063179	-0.077194	-0.176039
YAR018C	KIN3	YDL002C	NHP10	-1.928964	-0.648815	1.275944	0.072059	0.049094	0.178953
YBL005W	PDR3	YDL002C	NHP10	NaN	NaN	NaN	-0.255653	-0.203265	-0.185739
YBL008W	HIR1	YDL002C	NHP10	-2.304101	-6.260088	-4.357325	0.083630	0.035475	-0.140602
YBL016W	FUS3	YDL002C	NHP10	0.471145	-0.474191	-0.939355	0.006354	0.223252	0.166013
YBL021C	HAP3	YDL002C	NHP10	0.957912	1.168952	0.905226	-0.041208	-0.069924	0.091534
YBL054W	TOD6	YDL002C	NHP10	0.221239	0.392037	0.261376	0.065690	0.055659	0.014149
YBL056W	PTC3	YDL002C	NHP10	0.986842	0.539493	-0.857898	-0.042323	-0.141859	-0.202543
YBL066C	SEF1	YDL002C	NHP10	0.611518	-0.595046	-0.898790	0.085466	0.044174	0.044235
YBL088C	TEL1	YDL002C	NHP10	-1.318505	-1.650716	0.305497	-0.127853	-0.042225	0.001896
YBL103C	RTG3	YDL002C	NHP10	NaN	-2.733844	NaN	0.069309	0.113157	0.076210
YBR028C	YBR028C	YDL002C	NHP10	0.420475	-0.505468	-1.092091	0.028625	0.097858	0.006492
YBR033W	EDS1	YDL002C	NHP10	0.405650	0.016634	-0.741323	0.273175	0.351363	0.208081
YBR059C	AKL1	YDL002C	NHP10	1.602225	0.771142	-0.901981	0.017561	-0.076215	-0.096596
YBR066C	NRG2	YDL002C	NHP10	0.542889	0.424819	-0.367685	0.136714	0.116470	-0.054556
YBR083W	TEC1	YDL002C	NHP10	NaN	-1.613919	NaN	-0.022251	0.116671	0.029090
YBR092C	PHO3	YDL002C	NHP10	-0.160441	-0.775299	-0.730964	-0.076726	-0.159004	-0.033807
YBR093C	PHO5	YDL002C	NHP10	NaN	NaN	NaN	-0.044849	-0.046078	-0.068024
YBR095C	RXT2	YDL002C	NHP10	NaN	NaN	NaN	0.096535	0.249889	-0.010207
YBR095C+2	YBR095C+2	YDL002C	NHP10	NaN	NaN	NaN	0.067393	0.175205	-0.050180
YBR097W	VPS15	YDL002C	NHP10	NaN	NaN	NaN	NaN	NaN	NaN
YBR125C	PTC4	YDL002C	NHP10	0.904048	-0.018104	-1.099412	-0.102856	-0.134651	0.087937
YBR136W	MEC1	YDL002C	NHP10	NaN	NaN	NaN	0.024015	-0.271007	-0.112524
YBR150C	TBS1	YDL002C	NHP10	0.587393	0.052226	-0.461278	-0.019608	-0.026151	-0.163589
YBR182C	SMP1	YDL002C	NHP10	NaN	NaN	NaN	-0.100275	-0.153178	-0.066864
YBR231C	SWC5	YDL002C	NHP10	NaN	NaN	NaN	0.082673	0.291652	0.130905
YBR239C	ERT1	YDL002C	NHP10	0.755347	1.034843	0.334381	0.119463	-0.131822	-0.150955
YBR240C	THI2	YDL002C	NHP10	1.233414	0.630424	-0.804892	0.038019	-0.012121	-0.035197
YBR267W	REI1	YDL002C	NHP10	-2.253813	-2.720654	-0.614600	-0.015795	-0.006220	0.072824
YBR274W	CHK1	YDL002C	NHP10	1.553064	1.987615	0.746628	0.016614	0.386305	0.238556
YBR276C	PPS1	YDL002C	NHP10	-0.865220	0.075974	0.951741	-0.120488	-0.129986	-0.016918
YBR297W	MAL33	YDL002C	NHP10	1.176771	1.319212	0.311078	0.091755	-0.055181	-0.135494
YCL016C	DCC1	YDL002C	NHP10	-3.475689	-1.839195	-0.188204	0.125287	0.089710	0.092050
YCL024W	KCC4	YDL002C	NHP10	1.361139	0.377994	-1.318372	0.120463	0.247795	0.273417
YCL055W	KAR4	YDL002C	NHP10	0.653906	0.285497	-0.652931	0.091398	0.437835	0.160113
YCL061C	MRC1	YDL002C	NHP10	NaN	NaN	NaN	0.353661	0.421681	0.292036
YCR008W	SAT4	YDL002C	NHP10	1.101713	-1.433106	-2.785772	0.072508	0.300381	0.196976
YCR065W	HCM1	YDL002C	NHP10	NaN	2.517715	NaN	0.159178	0.248046	0.135168
YCR066W	RAD18	YDL002C	NHP10	NaN	NaN	NaN	NaN	-0.236505	NaN
YCR073C	SSK22	YDL002C	NHP10	-0.849238	-0.951781	-0.045378	-0.073923	-0.148058	-0.078968
YCR079W	PTC6	YDL002C	NHP10	0.217886	-0.104456	-0.624003	-0.239542	-0.074919	0.013756
YCR091W	KIN82	YDL002C	NHP10	-0.299027	0.293005	0.650507	0.266885	0.477830	0.262922
YCR095C	OCA4	YDL002C	NHP10	0.776223	0.656875	-0.084425	-0.041712	-0.100132	-0.035435
YCR106W	RDS1	YDL002C	NHP10	1.335578	2.066344	1.040023	-0.051885	-0.080685	-0.166139
YAL017W	PSK1	YDL006W	PTC1	-0.038101	NaN	NaN	-0.032383	-0.110628	-0.168954
YAL040C	CLN3	YDL006W	PTC1	1.059246	-0.581543	-2.927596	0.243949	0.022458	0.092578
YAL051W	OAF1	YDL006W	PTC1	0.579091	-0.196429	-2.243312	-0.016724	0.011362	-0.064092
YAR018C	KIN3	YDL006W	PTC1	-3.683624	-1.213356	1.126775	0.042943	-0.036413	-0.332793
YBL005W	PDR3	YDL006W	PTC1	1.527804	3.515962	1.670435	0.013089	0.030132	0.061851
YBL008W	HIR1	YDL006W	PTC1	-1.047342	-1.578154	-1.653443	0.114786	0.082188	0.309770
YBL016W	FUS3	YDL006W	PTC1	1.582515	-1.747297	-4.401663	0.024279	0.092233	-0.084166
YBL021C	HAP3	YDL006W	PTC1	-0.254123	1.133344	-2.447563	-0.123366	0.015542	-0.206504
YBL054W	TOD6	YDL006W	PTC1	0.288543	0.148134	-1.066142	0.071413	0.072242	0.050567
YBL056W	PTC3	YDL006W	PTC1	0.450813	2.843552	1.623517	-0.056149	-0.158063	-0.069299
YBL066C	SEF1	YDL006W	PTC1	-0.813768	-2.885063	-2.148385	-0.048281	-0.004582	-0.019832
YBL088C	TEL1	YDL006W	PTC1	-0.428275	-1.096967	-1.029841	-0.099025	0.222513	0.394084
YBL103C	RTG3	YDL006W	PTC1	-6.123456	-1.264439	1.329483	-0.001968	0.051080	-0.103010
YBR028C	YBR028C	YDL006W	PTC1	-0.005397	0.431018	-1.367435	-0.070984	0.045475	0.073345
YBR033W	EDS1	YDL006W	PTC1	0.347021	-0.973011	-5.211043	0.048959	0.034275	-0.073024
YBR059C	AKL1	YDL006W	PTC1	-1.800711	-1.278142	0.136792	-0.010029	0.021474	0.123750
YBR066C	NRG2	YDL006W	PTC1	0.051169	-0.722867	-1.629418	0.023119	0.006678	-0.145168
YBR083W	TEC1	YDL006W	PTC1	1.695203	2.170114	-0.086011	-0.041169	0.001155	-0.090928
YBR092C	PHO3	YDL006W	PTC1	1.196975	1.948899	-0.668131	-0.019123	-0.019507	0.103817
YBR093C	PHO5	YDL006W	PTC1	-1.661090	0.543601	0.502549	0.005503	0.023230	0.154038
YBR095C	RXT2	YDL006W	PTC1	-3.397375	-2.238422	1.420903	0.204263	0.050287	0.187728
YBR095C+2	YBR095C+2	YDL006W	PTC1	-6.666527	-2.752412	1.002307	0.272761	-0.003890	-0.071511
YBR097W	VPS15	YDL006W	PTC1	NaN	NaN	NaN	NaN	NaN	NaN
YBR125C	PTC4	YDL006W	PTC1	-1.397760	2.432642	NaN	-0.026602	-0.009011	-0.045852
YBR136W	MEC1	YDL006W	PTC1	-0.337349	2.962939	3.849138	0.009406	0.013164	0.102735
YBR150C	TBS1	YDL006W	PTC1	-0.861157	-0.627783	0.881128	-0.097822	0.051042	0.115980
YBR182C	SMP1	YDL006W	PTC1	-0.370093	1.723856	0.574448	0.042260	-0.002008	0.029945
YBR231C	SWC5	YDL006W	PTC1	-4.314646	-1.241997	0.816183	0.291113	0.028850	-0.039008
YBR239C	ERT1	YDL006W	PTC1	0.606465	1.267874	-0.092609	-0.021529	-0.022695	0.003479
YBR240C	THI2	YDL006W	PTC1	0.618745	NaN	NaN	0.036735	-0.041213	-0.178855
YBR267W	REI1	YDL006W	PTC1	0.176804	NaN	NaN	-0.021346	0.124349	-0.111336
YBR274W	CHK1	YDL006W	PTC1	0.269637	-1.458796	-3.197150	0.046776	0.083462	-0.203033
YBR276C	PPS1	YDL006W	PTC1	0.855486	1.070239	-1.209553	-0.090027	-0.003409	0.053421
YBR297W	MAL33	YDL006W	PTC1	-0.318457	-0.479160	-1.092586	0.095146	-0.095319	0.055224
YCL016C	DCC1	YDL006W	PTC1	-0.093981	NaN	NaN	0.130147	0.194941	0.169144
YCL024W	KCC4	YDL006W	PTC1	0.326424	-1.538449	-3.090772	0.028684	-0.036115	-0.219107
YCL055W	KAR4	YDL006W	PTC1	1.292265	-0.619411	-3.590165	-0.014024	0.028763	-0.130223
YCL061C	MRC1	YDL006W	PTC1	NaN	-0.309574	NaN	0.168751	0.150608	0.066163
YCR008W	SAT4	YDL006W	PTC1	-2.527053	-1.852373	-0.073825	0.058179	0.103910	0.061655
YCR065W	HCM1	YDL006W	PTC1	-4.261184	-2.182241	0.976763	0.121643	-0.066257	-0.162775
YCR066W	RAD18	YDL006W	PTC1	NaN	2.455423	NaN	NaN	0.101199	NaN
YCR073C	SSK22	YDL006W	PTC1	-0.143387	2.592660	2.559903	-0.104812	0.025754	0.111957
YCR079W	PTC6	YDL006W	PTC1	0.386589	2.313943	-2.437014	-0.002600	0.074156	0.120425
YCR091W	KIN82	YDL006W	PTC1	0.531380	-1.156516	-4.449180	-0.058999	0.039932	-0.194250
YCR095C	OCA4	YDL006W	PTC1	2.614648	2.669946	-1.947018	-0.138634	-0.008421	-0.123542
YCR106W	RDS1	YDL006W	PTC1	1.068860	2.350022	-1.251154	0.039183	-0.055101	-0.046572
YDL002C	NHP10	YDL006W	PTC1	NaN	NaN	NaN	0.027611	0.130877	-0.164136
YAL017W	PSK1	YDL013W	SLX5	-1.449142	-0.628656	1.095123	-0.085160	-0.066171	0.030400
YAL040C	CLN3	YDL013W	SLX5	-3.117630	-3.134817	1.691399	0.147683	0.128685	0.032811
YAL051W	OAF1	YDL013W	SLX5	-1.198854	-1.728892	-0.338529	0.120131	-0.066479	-0.000152
YAR018C	KIN3	YDL013W	SLX5	1.121852	1.667988	1.401415	0.005713	0.082510	-0.040523
YBL005W	PDR3	YDL013W	SLX5	NaN	NaN	NaN	0.049691	-0.047795	0.101657
YBL008W	HIR1	YDL013W	SLX5	-1.262422	-0.206469	1.454089	0.267065	0.124293	-0.047963
YBL016W	FUS3	YDL013W	SLX5	-1.986780	-0.028792	2.695699	-0.109061	0.126916	-0.041287
YBL021C	HAP3	YDL013W	SLX5	2.612914	1.855853	-0.473381	-0.010373	0.037364	0.102977
YBL054W	TOD6	YDL013W	SLX5	-0.848122	0.018457	2.006524	0.001475	0.002664	0.006260
YBL056W	PTC3	YDL013W	SLX5	0.974895	0.557571	-0.773439	-0.031624	-0.030560	0.047918
YBL066C	SEF1	YDL013W	SLX5	-0.297178	-0.422233	-0.129777	-0.009933	-0.026015	-0.018611
YBL088C	TEL1	YDL013W	SLX5	0.677319	0.951345	0.198886	0.031611	-0.083300	-0.150635
YBL103C	RTG3	YDL013W	SLX5	NaN	-2.806315	NaN	-0.018768	0.011947	0.011852
YBR028C	YBR028C	YDL013W	SLX5	0.306755	1.055893	1.110375	-0.029166	-0.112543	-0.086113
YBR033W	EDS1	YDL013W	SLX5	0.346088	0.180712	-0.343472	0.106837	0.338257	-0.058770
YBR059C	AKL1	YDL013W	SLX5	-1.138037	-0.927648	0.286916	0.034047	-0.131657	0.015106
YBR066C	NRG2	YDL013W	SLX5	-1.767245	0.081779	2.403811	0.075096	0.042921	-0.052516
YBR083W	TEC1	YDL013W	SLX5	0.842704	1.003325	0.294384	-0.037959	0.064998	-0.039465
YBR092C	PHO3	YDL013W	SLX5	-0.740127	-1.268382	-0.872358	-0.060914	-0.171463	-0.029899
YBR093C	PHO5	YDL013W	SLX5	NaN	NaN	NaN	-0.009267	-0.059931	-0.072520
YBR095C	RXT2	YDL013W	SLX5	0.776189	-1.145236	-1.583461	0.263027	0.280109	0.038423
YBR095C+2	YBR095C+2	YDL013W	SLX5	NaN	NaN	NaN	0.237641	0.150410	0.065175
YBR097W	VPS15	YDL013W	SLX5	NaN	NaN	NaN	NaN	NaN	NaN
YBR125C	PTC4	YDL013W	SLX5	0.234508	0.063439	-0.192261	-0.122036	-0.131399	-0.006350
YBR136W	MEC1	YDL013W	SLX5	NaN	NaN	NaN	0.066768	-0.182793	0.012658
YBR150C	TBS1	YDL013W	SLX5	0.943211	1.366225	1.081933	0.027368	0.051985	-0.052818
YBR182C	SMP1	YDL013W	SLX5	NaN	NaN	NaN	-0.078856	-0.098322	-0.008754
YBR231C	SWC5	YDL013W	SLX5	NaN	NaN	NaN	0.327462	0.236319	0.074769
YBR239C	ERT1	YDL013W	SLX5	-0.212266	-0.843308	-1.012748	-0.042025	-0.081278	0.040828
YBR240C	THI2	YDL013W	SLX5	0.890375	0.137964	-0.886854	0.002732	-0.025091	0.058963
YBR267W	REI1	YDL013W	SLX5	-1.585520	-3.193273	-2.689064	-0.021353	-0.039156	0.002067
YBR274W	CHK1	YDL013W	SLX5	0.307334	0.810900	0.514802	0.009070	0.183542	0.031571
YBR276C	PPS1	YDL013W	SLX5	-0.391440	-0.186000	0.240716	-0.078302	-0.078748	-0.049508
YBR297W	MAL33	YDL013W	SLX5	1.212385	1.670140	0.793746	0.158073	0.060361	0.048625
YCL016C	DCC1	YDL013W	SLX5	-6.111816	-10.567457	-0.981596	0.063766	-0.059044	0.004539
YCL024W	KCC4	YDL013W	SLX5	NaN	-1.559292	NaN	-0.057409	0.149966	-0.125082
YCL055W	KAR4	YDL013W	SLX5	NaN	NaN	NaN	-0.008381	0.319157	0.000077
YCL061C	MRC1	YDL013W	SLX5	NaN	NaN	NaN	0.197776	0.231664	0.028380
YCR008W	SAT4	YDL013W	SLX5	0.474313	-0.112768	-0.934501	0.023261	0.148741	-0.070071
YCR065W	HCM1	YDL013W	SLX5	0.927049	1.524684	0.931518	0.338258	0.256093	0.150494
YCR066W	RAD18	YDL013W	SLX5	NaN	NaN	NaN	NaN	-0.101446	NaN
YCR073C	SSK22	YDL013W	SLX5	1.551668	-0.028468	-2.922118	-0.033031	-0.235117	-0.032186
YCR079W	PTC6	YDL013W	SLX5	0.845795	2.498831	1.896535	-0.065925	-0.003906	-0.073997
YCR091W	KIN82	YDL013W	SLX5	-0.484655	-0.750921	-0.491726	-0.001718	0.370407	-0.031842
YCR095C	OCA4	YDL013W	SLX5	-0.830514	0.039674	1.149165	-0.030800	-0.000170	-0.088258
YCR106W	RDS1	YDL013W	SLX5	0.648907	-0.005184	-0.815110	0.029803	-0.049769	0.014481
YDL002C	NHP10	YDL013W	SLX5	NaN	NaN	NaN	0.133938	0.338937	0.072856
YDL006W	PTC1	YDL013W	SLX5	NaN	NaN	NaN	0.139846	0.076605	-0.082637
YAL017W	PSK1	YDL020C	RPN4	0.500138	2.094179	2.624979	-0.178454	-0.158922	-0.137181
YAL040C	CLN3	YDL020C	RPN4	1.473442	1.915710	1.115540	0.006824	0.135284	0.248053
YAL051W	OAF1	YDL020C	RPN4	0.286609	0.493130	0.365374	0.135190	-0.092601	-0.084175
YAR018C	KIN3	YDL020C	RPN4	0.257920	-1.252045	-2.487436	-0.009974	-0.292062	-0.406412
YBL005W	PDR3	YDL020C	RPN4	1.652712	2.054669	-0.269840	-0.017850	0.008271	0.050893
YBL008W	HIR1	YDL020C	RPN4	-1.107997	-2.585502	-1.846853	0.200978	0.213555	0.282171
YBL016W	FUS3	YDL020C	RPN4	3.128647	-0.829086	-4.901609	-0.056919	-0.005516	0.057920
YBL021C	HAP3	YDL020C	RPN4	0.467879	-0.162818	-1.554730	-0.012444	0.184032	-0.059422
YBL054W	TOD6	YDL020C	RPN4	-0.613350	-0.498406	0.110450	0.013572	-0.005658	0.143226
YBL056W	PTC3	YDL020C	RPN4	0.123678	0.859926	1.477869	-0.090684	-0.243459	-0.152039
YBL066C	SEF1	YDL020C	RPN4	-0.237260	-0.152439	0.152586	0.063567	0.120986	0.160493
YBL088C	TEL1	YDL020C	RPN4	-1.065125	-0.304425	0.587344	-0.059618	0.342194	0.368758
YBL103C	RTG3	YDL020C	RPN4	4.311235	-1.382600	-6.506743	0.008097	0.255080	0.055963
YBR028C	YBR028C	YDL020C	RPN4	0.268107	0.336444	0.095835	-0.075713	0.014723	0.092262
YBR033W	EDS1	YDL020C	RPN4	0.659928	-1.785631	-3.220085	-0.008837	0.106741	-0.008103
YBR059C	AKL1	YDL020C	RPN4	0.814594	1.085705	0.331384	-0.090353	0.069680	0.316023
YBR066C	NRG2	YDL020C	RPN4	-1.715281	-0.796481	1.998436	0.009965	-0.126171	-0.126862
YBR083W	TEC1	YDL020C	RPN4	-0.058616	-2.126573	-2.445028	-0.034866	0.122744	-0.034992
YBR092C	PHO3	YDL020C	RPN4	0.525934	1.208221	1.029789	-0.038791	-0.014597	0.118807
YBR093C	PHO5	YDL020C	RPN4	0.547090	0.950535	0.441263	-0.026401	-0.087106	-0.060860
YBR095C	RXT2	YDL020C	RPN4	-4.327411	-7.064832	-1.726262	0.246719	0.338958	0.207945
YBR095C+2	YBR095C+2	YDL020C	RPN4	-2.301245	-2.436036	-1.132573	0.085799	0.165706	-0.052280
YBR097W	VPS15	YDL020C	RPN4	NaN	NaN	NaN	NaN	NaN	NaN
YBR125C	PTC4	YDL020C	RPN4	-0.353264	1.063683	-0.272062	-0.057794	0.059583	-0.107649
YBR136W	MEC1	YDL020C	RPN4	1.899102	2.052688	0.647373	-0.049807	-0.104109	-0.038317
YBR150C	TBS1	YDL020C	RPN4	1.472411	1.305470	-0.044748	-0.043994	0.021604	0.083334
YBR182C	SMP1	YDL020C	RPN4	0.449539	2.269272	1.422131	-0.071769	-0.096352	-0.033482
YBR231C	SWC5	YDL020C	RPN4	-4.271253	-3.288443	2.207284	0.250437	0.147753	0.016730
YBR239C	ERT1	YDL020C	RPN4	0.166716	0.585099	0.481698	-0.039663	-0.219513	-0.055961
YBR240C	THI2	YDL020C	RPN4	-0.474694	0.342521	0.888536	-0.013866	-0.241883	-0.299627
YBR267W	REI1	YDL020C	RPN4	0.415076	0.121879	-0.988007	0.087553	0.201099	-0.104784
YBR274W	CHK1	YDL020C	RPN4	0.297592	-1.111947	-1.498443	-0.074863	0.047547	-0.068761
YBR276C	PPS1	YDL020C	RPN4	0.524598	-1.393089	-2.540024	-0.050856	-0.001968	0.035487
YBR297W	MAL33	YDL020C	RPN4	-0.677658	-1.121812	-0.881122	0.036096	0.089216	0.049884
YCL016C	DCC1	YDL020C	RPN4	-4.301019	-1.650720	0.792222	0.241083	0.424819	0.276236
YCL024W	KCC4	YDL020C	RPN4	0.141668	-2.233757	-2.848414	-0.101597	0.003884	-0.163955
YCL055W	KAR4	YDL020C	RPN4	-0.048690	-0.915840	-1.153737	0.003968	0.113947	-0.036779
YCL061C	MRC1	YDL020C	RPN4	-3.416254	-4.945062	-1.479468	0.068217	0.188516	0.067088
YCR008W	SAT4	YDL020C	RPN4	-3.860154	-2.811198	0.037158	0.017395	0.242690	0.191893
YCR065W	HCM1	YDL020C	RPN4	-4.988026	-5.988095	-2.039894	0.273743	-0.089481	-0.154852
YCR066W	RAD18	YDL020C	RPN4	NaN	2.288622	NaN	NaN	-0.062396	NaN
YCR073C	SSK22	YDL020C	RPN4	-0.339751	0.498800	1.069514	-0.043968	-0.113295	-0.085947
YCR079W	PTC6	YDL020C	RPN4	-0.053931	0.373799	0.356994	-0.045050	-0.048781	0.071484
YCR091W	KIN82	YDL020C	RPN4	0.294882	-2.349965	-3.013392	-0.092565	0.127123	-0.069994
YCR095C	OCA4	YDL020C	RPN4	0.845670	1.113280	0.415915	-0.094867	-0.027261	-0.052700
YCR106W	RDS1	YDL020C	RPN4	0.332139	0.798606	0.780318	-0.128263	-0.179592	-0.112587
YDL002C	NHP10	YDL020C	RPN4	NaN	NaN	NaN	0.095102	0.171280	-0.011246
YDL006W	PTC1	YDL020C	RPN4	NaN	NaN	NaN	0.145659	0.248313	0.360980
YDL013W	SLX5	YDL020C	RPN4	NaN	NaN	NaN	0.307310	0.264215	0.032438
YAL017W	PSK1	YDL024C	DIA3	0.454090	0.179078	-0.531231	-0.112444	-0.039953	0.039648
YAL040C	CLN3	YDL024C	DIA3	0.818527	0.738686	-0.016350	0.004657	-0.001009	0.056309
YAL051W	OAF1	YDL024C	DIA3	-0.144109	-0.228074	-0.127680	0.029619	0.006333	-0.005184
YAR018C	KIN3	YDL024C	DIA3	0.092197	-0.216734	-0.683410	-0.031119	-0.010233	0.070369
YBL005W	PDR3	YDL024C	DIA3	-1.041367	-0.077391	1.110763	-0.041215	-0.083051	-0.110246
YBL008W	HIR1	YDL024C	DIA3	0.445190	0.330742	-0.014233	0.053912	0.041526	-0.114320
YBL016W	FUS3	YDL024C	DIA3	-1.077489	-0.992264	-0.445396	0.064412	0.018073	-0.052714
YBL021C	HAP3	YDL024C	DIA3	-0.334456	0.658195	1.708232	0.020028	0.071129	0.044561
YBL054W	TOD6	YDL024C	DIA3	-0.143905	0.236799	0.501967	-0.122441	0.082625	-0.017944
YBL056W	PTC3	YDL024C	DIA3	-0.068859	-0.476914	-0.599108	0.072887	-0.070116	-0.091027
YBL066C	SEF1	YDL024C	DIA3	0.261363	0.511355	0.563947	-0.092004	0.077740	-0.011177
YBL088C	TEL1	YDL024C	DIA3	-0.211979	-0.366553	-0.276191	-0.130154	-0.025350	-0.016325
YBL103C	RTG3	YDL024C	DIA3	1.301641	-4.808569	NaN	0.058002	0.103979	-0.145365
YBR028C	YBR028C	YDL024C	DIA3	0.531150	0.451259	-0.133465	0.017546	0.089317	0.016032
YBR033W	EDS1	YDL024C	DIA3	-0.340727	0.154594	0.535167	0.001858	-0.079343	-0.125734
YBR059C	AKL1	YDL024C	DIA3	-0.690332	0.062935	0.997272	0.011087	0.040987	0.009008
YBR066C	NRG2	YDL024C	DIA3	0.129145	0.180307	0.023077	0.065322	-0.014532	0.080043
YBR083W	TEC1	YDL024C	DIA3	0.680941	0.589999	-0.079248	0.034148	-0.005900	0.093539
YBR092C	PHO3	YDL024C	DIA3	0.018431	0.410447	0.310998	-0.002828	-0.005927	0.058286
YBR093C	PHO5	YDL024C	DIA3	-0.014334	0.658996	0.622129	-0.053354	0.014757	-0.007384
YBR095C	RXT2	YDL024C	DIA3	0.769399	0.475936	-0.374284	-0.060428	0.140213	0.027190
YBR095C+2	YBR095C+2	YDL024C	DIA3	0.084180	-0.347941	-0.658685	-0.004903	0.174971	0.084784
YBR097W	VPS15	YDL024C	DIA3	NaN	NaN	NaN	NaN	NaN	NaN
YBR125C	PTC4	YDL024C	DIA3	0.037268	0.041964	-0.643573	0.069683	0.108014	0.295842
YBR136W	MEC1	YDL024C	DIA3	0.103963	0.146340	0.088569	0.084474	0.120333	0.013736
YBR150C	TBS1	YDL024C	DIA3	1.601836	1.386817	0.337507	0.071739	-0.008823	0.041879
YBR182C	SMP1	YDL024C	DIA3	-1.244353	-0.053848	1.155594	-0.069415	0.105522	0.073521
YBR231C	SWC5	YDL024C	DIA3	0.036016	-1.089997	-1.331348	-0.099968	0.238570	0.024551
YBR239C	ERT1	YDL024C	DIA3	0.378058	0.416752	0.002933	-0.074998	-0.070153	-0.056046
YBR240C	THI2	YDL024C	DIA3	-0.198195	0.155589	0.423794	0.009171	-0.064128	-0.084598
YBR267W	REI1	YDL024C	DIA3	-0.150428	0.226275	0.098696	0.033946	0.121445	0.072133
YBR274W	CHK1	YDL024C	DIA3	0.326940	0.353923	0.034078	0.054924	0.148484	-0.079200
YBR276C	PPS1	YDL024C	DIA3	-0.064489	0.238850	0.539160	0.035979	-0.008483	-0.083855
YBR297W	MAL33	YDL024C	DIA3	-0.635171	-0.860789	-0.499849	-0.094948	-0.047973	-0.013236
YCL016C	DCC1	YDL024C	DIA3	0.511777	0.615591	-0.263129	-0.066491	0.107584	-0.103673
YCL024W	KCC4	YDL024C	DIA3	0.300992	0.319183	0.343321	0.011333	0.035073	-0.078487
YCL055W	KAR4	YDL024C	DIA3	-0.630935	-0.297282	0.395890	-0.075149	0.104415	-0.069634
YCL061C	MRC1	YDL024C	DIA3	-0.841105	-0.218726	0.765237	0.096617	0.327586	0.097429
YCR008W	SAT4	YDL024C	DIA3	-0.455390	-0.855668	-0.810400	0.027581	0.083527	0.023010
YCR065W	HCM1	YDL024C	DIA3	0.304189	0.457991	0.252258	-0.046454	-0.022159	-0.131475
YCR066W	RAD18	YDL024C	DIA3	NaN	-0.154967	NaN	NaN	0.217705	NaN
YCR073C	SSK22	YDL024C	DIA3	0.339463	0.428535	0.198279	0.070192	0.026583	-0.004737
YCR079W	PTC6	YDL024C	DIA3	-0.108009	0.094146	0.316576	-0.163527	-0.053296	0.107274
YCR091W	KIN82	YDL024C	DIA3	-0.217453	-0.033817	0.367207	-0.138628	0.152587	-0.037313
YCR095C	OCA4	YDL024C	DIA3	-0.532051	-0.521415	-0.067953	-0.050339	0.038511	0.039078
YCR106W	RDS1	YDL024C	DIA3	0.161165	0.591780	0.649341	-0.060560	-0.152019	0.023973
YDL002C	NHP10	YDL024C	DIA3	NaN	NaN	NaN	0.025287	0.087545	0.165838
YDL006W	PTC1	YDL024C	DIA3	NaN	NaN	NaN	-0.038436	0.038281	-0.128776
YDL013W	SLX5	YDL024C	DIA3	NaN	NaN	NaN	0.020016	0.072931	-0.062482
YDL020C	RPN4	YDL024C	DIA3	NaN	NaN	NaN	-0.053164	0.157765	-0.022812
YAL017W	PSK1	YDL025C	RTK1	-0.342654	-0.702896	-0.508909	0.044337	-0.055269	0.083432
YAL040C	CLN3	YDL025C	RTK1	-1.275031	-0.689254	0.472413	-0.079032	-0.051214	-0.082568
YAL051W	OAF1	YDL025C	RTK1	-0.223293	0.289167	0.595635	-0.002694	0.029618	0.082106
YAR018C	KIN3	YDL025C	RTK1	0.096071	-0.334127	-0.860427	-0.046412	0.160410	0.222162
YBL005W	PDR3	YDL025C	RTK1	-0.927952	0.095603	1.045797	0.019544	0.146369	0.109106
YBL008W	HIR1	YDL025C	RTK1	0.442230	0.451092	0.103650	-0.055686	-0.006881	-0.062529
YBL016W	FUS3	YDL025C	RTK1	-1.429833	0.512530	1.754556	-0.008294	-0.068871	-0.022342
YBL021C	HAP3	YDL025C	RTK1	0.357093	0.431139	-0.128099	0.051507	0.000925	-0.054369
YBL054W	TOD6	YDL025C	RTK1	0.048187	-0.392810	-0.670261	-0.057109	0.068440	0.037143
YBL056W	PTC3	YDL025C	RTK1	0.119313	0.066956	-0.254895	0.126234	0.150472	0.178721
YBL066C	SEF1	YDL025C	RTK1	-0.646415	-0.375497	0.260790	-0.029599	-0.150520	-0.176602
YBL088C	TEL1	YDL025C	RTK1	0.213840	0.698918	0.668081	-0.135266	-0.175920	-0.185692
YBL103C	RTG3	YDL025C	RTK1	2.690418	2.164456	2.190133	-0.054240	-0.149591	0.065473
YBR028C	YBR028C	YDL025C	RTK1	0.730333	0.261522	-0.514832	0.000104	-0.014637	-0.063736
YBR033W	EDS1	YDL025C	RTK1	0.424109	0.840926	0.561530	-0.092159	-0.083422	-0.056974
YBR059C	AKL1	YDL025C	RTK1	-0.168551	-0.523258	-0.529042	0.001655	0.063228	0.067435
YBR066C	NRG2	YDL025C	RTK1	-0.381135	-0.211917	-0.051416	-0.038633	-0.009680	0.123432
YBR083W	TEC1	YDL025C	RTK1	0.955323	0.974853	0.042860	0.047334	0.021596	-0.008276
YBR092C	PHO3	YDL025C	RTK1	-0.752593	0.243828	0.847215	0.053825	0.067208	0.101258
YBR093C	PHO5	YDL025C	RTK1	-0.977335	-0.496071	0.251989	0.017713	0.099084	0.154716
YBR095C	RXT2	YDL025C	RTK1	0.088810	0.726757	0.631942	-0.122140	-0.247405	-0.085072
YBR095C+2	YBR095C+2	YDL025C	RTK1	-0.735280	0.126961	0.777253	-0.118505	-0.098582	-0.083691
YBR097W	VPS15	YDL025C	RTK1	NaN	NaN	NaN	NaN	NaN	NaN
YBR125C	PTC4	YDL025C	RTK1	0.888569	0.785223	0.964537	0.056505	0.129875	0.142405
YBR136W	MEC1	YDL025C	RTK1	-0.343665	0.493587	1.043629	-0.125957	0.043542	0.048504
YBR150C	TBS1	YDL025C	RTK1	0.043373	0.115227	1.010303	-0.014541	-0.016054	0.048124
YBR182C	SMP1	YDL025C	RTK1	-0.421172	0.104016	0.496024	0.148983	0.042748	-0.061745
YBR231C	SWC5	YDL025C	RTK1	0.825414	2.327748	2.631407	-0.151251	-0.118645	-0.142300
YBR239C	ERT1	YDL025C	RTK1	-0.691892	-1.123004	-0.652912	0.105479	0.115197	-0.023841
YBR240C	THI2	YDL025C	RTK1	-0.806293	-0.453819	0.183067	0.083073	0.056747	-0.039610
YBR267W	REI1	YDL025C	RTK1	-0.474674	-0.246698	-0.172656	-0.042491	-0.074536	0.050454
YBR274W	CHK1	YDL025C	RTK1	0.489923	0.518766	0.008616	-0.038276	-0.069391	-0.014094
YBR276C	PPS1	YDL025C	RTK1	0.249656	0.616670	0.554865	0.092533	0.079852	-0.017421
YBR297W	MAL33	YDL025C	RTK1	-0.563454	-0.528273	-0.120022	-0.031681	0.127898	0.141062
YCL016C	DCC1	YDL025C	RTK1	0.891622	1.232000	0.146789	-0.072470	-0.210374	-0.273519
YCL024W	KCC4	YDL025C	RTK1	-0.259693	0.220441	0.491678	-0.068429	-0.054497	0.013778
YCL055W	KAR4	YDL025C	RTK1	-0.766992	-0.674946	-0.123618	0.032773	0.011496	0.006318
YCL061C	MRC1	YDL025C	RTK1	0.186189	0.099592	-0.324229	-0.122955	-0.113942	-0.047096
YCR008W	SAT4	YDL025C	RTK1	-4.297122	-3.669521	0.244663	-0.143575	-0.231711	-0.135878
YCR065W	HCM1	YDL025C	RTK1	-0.060705	0.349645	0.483059	-0.050544	-0.065288	-0.015822
YCR066W	RAD18	YDL025C	RTK1	NaN	-2.048633	NaN	NaN	0.084471	NaN
YCR073C	SSK22	YDL025C	RTK1	0.297834	0.473249	0.226594	0.095574	0.030236	0.111442
YCR079W	PTC6	YDL025C	RTK1	0.350514	0.000697	-0.591544	0.089478	0.021884	0.109269
YCR091W	KIN82	YDL025C	RTK1	-0.525221	-0.592334	-0.366403	-0.067730	-0.072184	-0.039495
YCR095C	OCA4	YDL025C	RTK1	-0.858461	-0.123061	0.749164	0.075789	0.017337	-0.106247
YCR106W	RDS1	YDL025C	RTK1	0.006872	-0.842051	-1.098065	0.036973	0.085690	0.016373
YDL002C	NHP10	YDL025C	RTK1	NaN	NaN	NaN	-0.066319	-0.093924	-0.072862
YDL006W	PTC1	YDL025C	RTK1	NaN	NaN	NaN	-0.100779	-0.027405	-0.022234
YDL013W	SLX5	YDL025C	RTK1	NaN	NaN	NaN	-0.206686	-0.118568	-0.052480
YDL020C	RPN4	YDL025C	RTK1	NaN	NaN	NaN	-0.039336	-0.197004	-0.132310
YDL024C	DIA3	YDL025C	RTK1	NaN	NaN	NaN	0.215678	0.124212	0.132038
YAL017W	PSK1	YDL047W	SIT4	NaN	NaN	NaN	NaN	NaN	NaN
YAL040C	CLN3	YDL047W	SIT4	NaN	NaN	NaN	NaN	NaN	NaN
YAL051W	OAF1	YDL047W	SIT4	NaN	NaN	NaN	NaN	NaN	NaN
YAR018C	KIN3	YDL047W	SIT4	NaN	NaN	NaN	NaN	NaN	NaN
YBL005W	PDR3	YDL047W	SIT4	NaN	NaN	NaN	NaN	NaN	NaN
YBL008W	HIR1	YDL047W	SIT4	NaN	NaN	NaN	NaN	NaN	NaN
YBL016W	FUS3	YDL047W	SIT4	NaN	NaN	NaN	NaN	NaN	NaN
YBL021C	HAP3	YDL047W	SIT4	NaN	NaN	NaN	NaN	NaN	NaN
YBL054W	TOD6	YDL047W	SIT4	NaN	NaN	NaN	NaN	NaN	NaN
YBL056W	PTC3	YDL047W	SIT4	NaN	NaN	NaN	NaN	NaN	NaN
YBL066C	SEF1	YDL047W	SIT4	NaN	NaN	NaN	NaN	NaN	NaN
YBL088C	TEL1	YDL047W	SIT4	NaN	NaN	NaN	NaN	NaN	NaN
YBL103C	RTG3	YDL047W	SIT4	NaN	NaN	NaN	NaN	NaN	NaN
YBR028C	YBR028C	YDL047W	SIT4	NaN	NaN	NaN	NaN	NaN	NaN
YBR033W	EDS1	YDL047W	SIT4	NaN	NaN	NaN	NaN	NaN	NaN
YBR059C	AKL1	YDL047W	SIT4	NaN	NaN	NaN	NaN	NaN	NaN
YBR066C	NRG2	YDL047W	SIT4	NaN	NaN	NaN	NaN	NaN	NaN
YBR083W	TEC1	YDL047W	SIT4	NaN	NaN	NaN	NaN	NaN	NaN
YBR092C	PHO3	YDL047W	SIT4	NaN	NaN	NaN	NaN	NaN	NaN
YBR093C	PHO5	YDL047W	SIT4	NaN	NaN	NaN	NaN	NaN	NaN
YBR095C	RXT2	YDL047W	SIT4	NaN	NaN	NaN	NaN	NaN	NaN
YBR095C+2	YBR095C+2	YDL047W	SIT4	NaN	NaN	NaN	NaN	NaN	NaN
YBR097W	VPS15	YDL047W	SIT4	NaN	NaN	NaN	NaN	NaN	NaN
YBR125C	PTC4	YDL047W	SIT4	NaN	NaN	NaN	NaN	NaN	NaN
YBR136W	MEC1	YDL047W	SIT4	NaN	NaN	NaN	NaN	NaN	NaN
YBR150C	TBS1	YDL047W	SIT4	NaN	NaN	NaN	NaN	NaN	NaN
YBR182C	SMP1	YDL047W	SIT4	NaN	NaN	NaN	NaN	NaN	NaN
YBR231C	SWC5	YDL047W	SIT4	NaN	NaN	NaN	NaN	NaN	NaN
YBR239C	ERT1	YDL047W	SIT4	NaN	NaN	NaN	NaN	NaN	NaN
YBR240C	THI2	YDL047W	SIT4	NaN	NaN	NaN	NaN	NaN	NaN
YBR267W	REI1	YDL047W	SIT4	NaN	NaN	NaN	NaN	NaN	NaN
YBR274W	CHK1	YDL047W	SIT4	NaN	NaN	NaN	NaN	NaN	NaN
YBR276C	PPS1	YDL047W	SIT4	NaN	NaN	NaN	NaN	NaN	NaN
YBR297W	MAL33	YDL047W	SIT4	NaN	NaN	NaN	NaN	NaN	NaN
YCL016C	DCC1	YDL047W	SIT4	NaN	NaN	NaN	NaN	NaN	NaN
YCL024W	KCC4	YDL047W	SIT4	NaN	NaN	NaN	NaN	NaN	NaN
YCL055W	KAR4	YDL047W	SIT4	NaN	NaN	NaN	NaN	NaN	NaN
YCL061C	MRC1	YDL047W	SIT4	NaN	NaN	NaN	NaN	NaN	NaN
YCR008W	SAT4	YDL047W	SIT4	NaN	NaN	NaN	NaN	NaN	NaN
YCR065W	HCM1	YDL047W	SIT4	NaN	NaN	NaN	NaN	NaN	NaN
YCR066W	RAD18	YDL047W	SIT4	NaN	NaN	NaN	NaN	NaN	NaN
YCR073C	SSK22	YDL047W	SIT4	NaN	NaN	NaN	NaN	NaN	NaN
YCR079W	PTC6	YDL047W	SIT4	NaN	NaN	NaN	NaN	NaN	NaN
YCR091W	KIN82	YDL047W	SIT4	NaN	NaN	NaN	NaN	NaN	NaN
YCR095C	OCA4	YDL047W	SIT4	NaN	NaN	NaN	NaN	NaN	NaN
YCR106W	RDS1	YDL047W	SIT4	NaN	NaN	NaN	NaN	NaN	NaN
YDL002C	NHP10	YDL047W	SIT4	NaN	NaN	NaN	NaN	NaN	NaN
YDL006W	PTC1	YDL047W	SIT4	NaN	NaN	NaN	NaN	NaN	NaN
YDL013W	SLX5	YDL047W	SIT4	NaN	NaN	NaN	NaN	NaN	NaN
YDL020C	RPN4	YDL047W	SIT4	NaN	NaN	NaN	NaN	NaN	NaN
YDL024C	DIA3	YDL047W	SIT4	NaN	NaN	NaN	NaN	NaN	NaN
YDL025C	RTK1	YDL047W	SIT4	NaN	NaN	NaN	NaN	NaN	NaN
YAL017W	PSK1	YDL048C	STP4	0.075852	-0.187900	-0.494392	-0.074495	-0.015372	0.026977
YAL040C	CLN3	YDL048C	STP4	0.459832	0.161057	-0.436272	-0.114954	-0.054014	0.021946
YAL051W	OAF1	YDL048C	STP4	-0.141577	-0.228718	-0.139183	-0.065392	0.038145	0.098266
YAR018C	KIN3	YDL048C	STP4	-0.457819	0.201372	0.747099	0.085809	0.003432	-0.019878
YBL005W	PDR3	YDL048C	STP4	NaN	NaN	NaN	0.059329	0.114712	0.035829
YBL008W	HIR1	YDL048C	STP4	-0.759263	-1.465170	-0.954481	-0.098938	-0.081791	0.053761
YBL016W	FUS3	YDL048C	STP4	1.259540	0.968497	-0.059007	-0.088018	-0.171255	-0.064465
YBL021C	HAP3	YDL048C	STP4	-0.242655	-0.005926	0.730986	0.086649	0.185639	-0.084793
YBL054W	TOD6	YDL048C	STP4	0.419850	0.202135	-0.363071	0.067644	0.069707	0.099201
YBL056W	PTC3	YDL048C	STP4	0.646178	0.750852	0.273017	-0.124257	-0.009500	0.064280
YBL066C	SEF1	YDL048C	STP4	0.426186	1.056190	1.149020	-0.044163	-0.015098	0.026424
YBL088C	TEL1	YDL048C	STP4	0.490257	0.059053	-0.630509	-0.034920	-0.018912	0.034190
YBL103C	RTG3	YDL048C	STP4	NaN	1.139650	NaN	0.077797	0.005681	-0.138884
YBR028C	YBR028C	YDL048C	STP4	-0.533682	-0.510993	0.097478	0.005314	0.039217	0.010604
YBR033W	EDS1	YDL048C	STP4	0.073229	0.189422	0.076658	-0.048824	-0.093579	-0.035819
YBR059C	AKL1	YDL048C	STP4	-0.902753	-1.092479	-0.166092	-0.032936	0.070965	-0.025911
YBR066C	NRG2	YDL048C	STP4	0.562927	1.131264	1.050885	-0.020885	0.002570	0.114316
YBR083W	TEC1	YDL048C	STP4	-0.184478	0.432397	0.809768	0.067691	0.090134	-0.012604
YBR092C	PHO3	YDL048C	STP4	-0.614692	-0.856799	-0.584708	0.068000	0.017752	-0.075837
YBR093C	PHO5	YDL048C	STP4	NaN	NaN	NaN	0.009114	0.041923	-0.021960
YBR095C	RXT2	YDL048C	STP4	0.044194	0.043937	-0.017593	-0.124599	-0.177783	-0.059709
YBR095C+2	YBR095C+2	YDL048C	STP4	NaN	NaN	NaN	-0.181799	-0.109740	0.011827
YBR097W	VPS15	YDL048C	STP4	NaN	NaN	NaN	NaN	NaN	NaN
YBR125C	PTC4	YDL048C	STP4	-0.198780	-0.768742	-0.785742	0.097735	-0.005224	-0.059828
YBR136W	MEC1	YDL048C	STP4	NaN	NaN	NaN	0.042636	0.128415	0.102102
YBR150C	TBS1	YDL048C	STP4	0.440714	-0.166355	-0.878959	0.078927	0.062372	0.037683
YBR182C	SMP1	YDL048C	STP4	NaN	NaN	NaN	0.076452	0.076826	0.087301
YBR231C	SWC5	YDL048C	STP4	NaN	NaN	NaN	-0.074878	-0.019440	-0.052910
YBR239C	ERT1	YDL048C	STP4	0.549518	0.005280	-0.896705	-0.023903	0.148972	0.098708
YBR240C	THI2	YDL048C	STP4	0.279430	0.798510	0.518581	0.025950	0.056125	0.013285
YBR267W	REI1	YDL048C	STP4	-0.541809	-0.293606	-0.180306	0.063663	-0.009448	-0.026715
YBR274W	CHK1	YDL048C	STP4	-0.381386	0.008899	0.352916	0.004282	0.022691	-0.100164
YBR276C	PPS1	YDL048C	STP4	0.000973	-1.268757	-1.793916	-0.016809	0.089786	0.015682
YBR297W	MAL33	YDL048C	STP4	0.282545	-0.484101	-0.917693	-0.102763	-0.034830	0.056381
YCL016C	DCC1	YDL048C	STP4	-0.038298	0.533461	-0.088585	-0.035946	0.028120	-0.070998
YCL024W	KCC4	YDL048C	STP4	-0.730324	-1.360940	-1.275554	0.133209	0.031388	-0.052704
YCL055W	KAR4	YDL048C	STP4	0.105799	0.339916	0.313878	0.036415	-0.056304	-0.043875
YCL061C	MRC1	YDL048C	STP4	NaN	NaN	NaN	-0.024158	-0.042669	0.015832
YCR008W	SAT4	YDL048C	STP4	-0.570881	0.020361	0.733693	0.047304	-0.119369	-0.075509
YCR065W	HCM1	YDL048C	STP4	-0.131439	-0.261714	-0.264930	-0.155938	-0.122738	-0.048045
YCR066W	RAD18	YDL048C	STP4	NaN	NaN	NaN	NaN	0.043039	NaN
YCR073C	SSK22	YDL048C	STP4	-0.002799	-0.816430	-1.544475	0.038625	0.048441	0.017471
YCR079W	PTC6	YDL048C	STP4	0.371867	0.587121	0.125793	0.076223	0.002848	0.009071
YCR091W	KIN82	YDL048C	STP4	-0.260381	-0.085041	0.141629	-0.013319	-0.074698	-0.062001
YCR095C	OCA4	YDL048C	STP4	-0.116334	-0.230290	-0.128784	0.130328	0.051434	-0.000525
YCR106W	RDS1	YDL048C	STP4	-0.913458	-0.734676	0.090423	0.004021	0.102880	0.010593
YDL002C	NHP10	YDL048C	STP4	NaN	NaN	NaN	-0.032387	-0.110843	0.001750
YDL006W	PTC1	YDL048C	STP4	-0.789668	-0.384450	-1.812396	-0.010170	0.031360	0.049589
YDL013W	SLX5	YDL048C	STP4	NaN	NaN	NaN	-0.163999	-0.082017	-0.018587
YDL020C	RPN4	YDL048C	STP4	NaN	NaN	NaN	0.096182	0.044958	0.030632
YDL024C	DIA3	YDL048C	STP4	NaN	NaN	NaN	0.105612	0.090327	0.103714
YDL025C	RTK1	YDL048C	STP4	NaN	NaN	NaN	0.140760	0.067175	-0.006231
YDL047W	SIT4	YDL048C	STP4	NaN	NaN	NaN	NaN	NaN	NaN
YAL017W	PSK1	YDL056W	MBP1	0.879632	0.822672	-0.086799	-0.029746	-0.035310	0.036335
YAL040C	CLN3	YDL056W	MBP1	-0.980686	-0.382996	0.602097	0.375879	0.191839	-0.032794
YAL051W	OAF1	YDL056W	MBP1	0.016919	-0.034805	-0.071896	-0.089307	-0.104381	-0.028608
YAR018C	KIN3	YDL056W	MBP1	0.887293	-0.266884	-1.432232	0.092068	0.164978	0.176549
YBL005W	PDR3	YDL056W	MBP1	-1.189112	-0.395721	0.877519	-0.085441	-0.026784	0.116773
YBL008W	HIR1	YDL056W	MBP1	-0.495822	-0.675731	-0.103190	-0.006014	0.064160	-0.044687
YBL016W	FUS3	YDL056W	MBP1	0.067147	-0.454660	-0.899858	0.019788	0.118066	0.206936
YBL021C	HAP3	YDL056W	MBP1	-0.488941	-0.220924	0.179381	-0.031567	0.016310	0.038284
YBL054W	TOD6	YDL056W	MBP1	0.097305	-0.375301	-0.540187	0.028378	0.023896	0.044318
YBL056W	PTC3	YDL056W	MBP1	-1.102127	-0.474957	0.672834	0.011102	-0.047234	-0.012466
YBL066C	SEF1	YDL056W	MBP1	0.759396	-0.236300	-1.161429	-0.066824	-0.113952	0.079428
YBL088C	TEL1	YDL056W	MBP1	-0.436078	-1.110713	-0.819408	0.018161	-0.133203	-0.088076
YBL103C	RTG3	YDL056W	MBP1	NaN	-1.823529	NaN	-0.030733	0.048145	0.167816
YBR028C	YBR028C	YDL056W	MBP1	0.010547	-0.514867	-0.670267	-0.090046	-0.066494	-0.035052
YBR033W	EDS1	YDL056W	MBP1	-0.008331	0.254076	0.297430	0.055886	0.208973	0.307843
YBR059C	AKL1	YDL056W	MBP1	0.824288	-0.089730	-1.056485	0.019056	-0.054782	-0.038707
YBR066C	NRG2	YDL056W	MBP1	0.619217	0.248026	-0.485709	-0.039216	-0.099759	-0.078465
YBR083W	TEC1	YDL056W	MBP1	-0.277020	0.515805	1.057512	0.045794	0.198109	0.371175
YBR092C	PHO3	YDL056W	MBP1	-0.792178	0.815636	2.303052	-0.041897	-0.050642	0.019531
YBR093C	PHO5	YDL056W	MBP1	0.951479	1.158484	0.538827	-0.114786	-0.051790	0.038036
YBR095C	RXT2	YDL056W	MBP1	0.568173	0.701731	-0.295120	0.123324	0.231555	-0.027184
YBR095C+2	YBR095C+2	YDL056W	MBP1	0.243955	-2.115487	-2.064278	0.271532	0.241816	0.001244
YBR097W	VPS15	YDL056W	MBP1	NaN	NaN	NaN	NaN	NaN	NaN
YBR125C	PTC4	YDL056W	MBP1	-0.478653	0.637848	1.070256	-0.006498	-0.016377	0.224072
YBR136W	MEC1	YDL056W	MBP1	-0.329793	-0.077930	0.320591	0.020453	-0.145747	-0.144539
YBR150C	TBS1	YDL056W	MBP1	1.099727	0.353118	-0.797627	-0.066378	-0.083245	0.030944
YBR182C	SMP1	YDL056W	MBP1	0.796249	1.214538	0.669675	-0.028780	-0.064424	-0.041798
YBR231C	SWC5	YDL056W	MBP1	0.937465	0.871737	0.079319	-0.027852	0.223122	-0.171773
YBR239C	ERT1	YDL056W	MBP1	0.629623	-0.287073	-1.451195	-0.083089	-0.085662	-0.105581
YBR240C	THI2	YDL056W	MBP1	0.545919	-0.598368	-1.999627	0.008492	0.036721	-0.036178
YBR267W	REI1	YDL056W	MBP1	-3.449388	-2.226771	0.677003	0.022085	0.041459	0.017015
YBR274W	CHK1	YDL056W	MBP1	0.146270	1.073326	1.123610	0.042212	0.351143	0.231283
YBR276C	PPS1	YDL056W	MBP1	0.421062	0.287947	0.020820	-0.000570	-0.061944	0.138096
YBR297W	MAL33	YDL056W	MBP1	-0.426867	0.309048	1.059028	-0.086900	0.006721	0.080510
YCL016C	DCC1	YDL056W	MBP1	1.052576	-3.187484	-6.697120	0.065921	-0.005652	-0.117320
YCL024W	KCC4	YDL056W	MBP1	0.063457	0.274962	0.326482	0.143454	0.235896	0.227210
YCL055W	KAR4	YDL056W	MBP1	-0.244229	-0.411973	-0.289861	-0.032860	0.213972	0.165678
YCL061C	MRC1	YDL056W	MBP1	-1.672426	-1.629821	-0.161815	0.194571	0.287311	0.021471
YCR008W	SAT4	YDL056W	MBP1	0.466202	0.459364	-0.007756	-0.046079	0.139794	0.103585
YCR065W	HCM1	YDL056W	MBP1	0.162436	-0.411818	-0.836753	-0.008596	0.172070	0.057040
YCR066W	RAD18	YDL056W	MBP1	NaN	-0.058371	NaN	NaN	-0.067049	NaN
YCR073C	SSK22	YDL056W	MBP1	-1.122001	-0.584283	0.315822	-0.022288	-0.082885	-0.206497
YCR079W	PTC6	YDL056W	MBP1	0.410205	0.507273	0.052502	-0.073022	0.008704	-0.036502
YCR091W	KIN82	YDL056W	MBP1	-0.144529	-0.351851	-0.307985	0.132027	0.309102	0.300489
YCR095C	OCA4	YDL056W	MBP1	0.954400	-0.369628	-1.695301	-0.142787	-0.139106	-0.004299
YCR106W	RDS1	YDL056W	MBP1	0.107206	0.304800	0.306537	-0.008010	-0.043919	0.050978
YDL002C	NHP10	YDL056W	MBP1	-0.552084	-1.739127	-1.367300	0.066340	0.248227	0.124399
YDL006W	PTC1	YDL056W	MBP1	0.032676	-2.851170	-4.167008	0.252885	0.104084	-0.133152
YDL013W	SLX5	YDL056W	MBP1	-1.276061	-1.091678	0.616518	-0.064885	0.200628	-0.059584
YDL020C	RPN4	YDL056W	MBP1	-0.093901	-1.104458	-1.293887	-0.045164	0.050174	-0.034449
YDL024C	DIA3	YDL056W	MBP1	-2.014730	-2.083971	-0.238164	0.027880	0.091541	0.060118
YDL025C	RTK1	YDL056W	MBP1	NaN	NaN	NaN	-0.014360	0.042240	0.081293
YDL047W	SIT4	YDL056W	MBP1	NaN	NaN	NaN	NaN	NaN	NaN
YDL048C	STP4	YDL056W	MBP1	NaN	NaN	NaN	0.013381	-0.012108	0.051288
YAL017W	PSK1	YDL074C	BRE1	0.432417	NaN	NaN	0.011804	NaN	NaN
YAL040C	CLN3	YDL074C	BRE1	0.867591	NaN	NaN	0.169910	NaN	NaN
YAL051W	OAF1	YDL074C	BRE1	0.065263	NaN	NaN	-0.047149	NaN	NaN
YAR018C	KIN3	YDL074C	BRE1	-1.326736	NaN	NaN	0.184240	NaN	NaN
YBL005W	PDR3	YDL074C	BRE1	NaN	NaN	NaN	-0.153267	NaN	NaN
YBL008W	HIR1	YDL074C	BRE1	0.318886	NaN	NaN	0.049088	NaN	NaN
YBL016W	FUS3	YDL074C	BRE1	0.111796	NaN	NaN	0.072178	NaN	NaN
YBL021C	HAP3	YDL074C	BRE1	0.212375	NaN	NaN	-0.182888	NaN	NaN
YBL054W	TOD6	YDL074C	BRE1	-0.906289	NaN	NaN	-0.106500	NaN	NaN
YBL056W	PTC3	YDL074C	BRE1	0.419337	NaN	NaN	-0.005251	NaN	NaN
YBL066C	SEF1	YDL074C	BRE1	0.242758	NaN	NaN	0.056544	NaN	NaN
YBL088C	TEL1	YDL074C	BRE1	-0.943262	NaN	NaN	-0.023072	NaN	NaN
YBL103C	RTG3	YDL074C	BRE1	NaN	NaN	NaN	-0.014385	NaN	NaN
YBR028C	YBR028C	YDL074C	BRE1	0.373615	NaN	NaN	-0.066571	NaN	NaN
YBR033W	EDS1	YDL074C	BRE1	0.217297	NaN	NaN	0.233554	NaN	NaN
YBR059C	AKL1	YDL074C	BRE1	-0.664044	NaN	NaN	-0.025461	NaN	NaN
YBR066C	NRG2	YDL074C	BRE1	0.375831	NaN	NaN	0.119486	NaN	NaN
YBR083W	TEC1	YDL074C	BRE1	0.212232	NaN	NaN	0.060187	NaN	NaN
YBR092C	PHO3	YDL074C	BRE1	0.102494	NaN	NaN	-0.040311	NaN	NaN
YBR093C	PHO5	YDL074C	BRE1	NaN	NaN	NaN	-0.010721	NaN	NaN
YBR095C	RXT2	YDL074C	BRE1	-0.614081	NaN	NaN	0.143436	NaN	NaN
YBR095C+2	YBR095C+2	YDL074C	BRE1	NaN	NaN	NaN	0.268149	NaN	NaN
YBR097W	VPS15	YDL074C	BRE1	NaN	NaN	NaN	NaN	NaN	NaN
YBR125C	PTC4	YDL074C	BRE1	-0.051181	NaN	NaN	-0.040610	NaN	NaN
YBR136W	MEC1	YDL074C	BRE1	NaN	NaN	NaN	0.015345	NaN	NaN
YBR150C	TBS1	YDL074C	BRE1	-0.270542	NaN	NaN	0.007649	NaN	NaN
YBR182C	SMP1	YDL074C	BRE1	NaN	NaN	NaN	-0.109848	NaN	NaN
YBR231C	SWC5	YDL074C	BRE1	NaN	NaN	NaN	0.183813	NaN	NaN
YBR239C	ERT1	YDL074C	BRE1	0.982843	NaN	NaN	0.124487	NaN	NaN
YBR240C	THI2	YDL074C	BRE1	-0.431578	NaN	NaN	0.010189	NaN	NaN
YBR267W	REI1	YDL074C	BRE1	-6.359984	NaN	NaN	-0.090987	NaN	NaN
YBR274W	CHK1	YDL074C	BRE1	0.765370	NaN	NaN	0.043212	NaN	NaN
YBR276C	PPS1	YDL074C	BRE1	-0.599906	NaN	NaN	-0.008967	NaN	NaN
YBR297W	MAL33	YDL074C	BRE1	-0.203374	NaN	NaN	-0.037728	NaN	NaN
YCL016C	DCC1	YDL074C	BRE1	-0.337422	NaN	NaN	0.124292	NaN	NaN
YCL024W	KCC4	YDL074C	BRE1	0.342897	NaN	NaN	0.129351	NaN	NaN
YCL055W	KAR4	YDL074C	BRE1	-0.277046	NaN	NaN	0.205493	NaN	NaN
YCL061C	MRC1	YDL074C	BRE1	NaN	NaN	NaN	0.486198	NaN	NaN
YCR008W	SAT4	YDL074C	BRE1	-0.337453	NaN	NaN	0.045295	NaN	NaN
YCR065W	HCM1	YDL074C	BRE1	-0.328508	NaN	NaN	0.030852	NaN	NaN
YCR066W	RAD18	YDL074C	BRE1	NaN	NaN	NaN	NaN	NaN	NaN
YCR073C	SSK22	YDL074C	BRE1	0.069407	NaN	NaN	-0.061300	NaN	NaN
YCR079W	PTC6	YDL074C	BRE1	0.728622	NaN	NaN	-0.208575	NaN	NaN
YCR091W	KIN82	YDL074C	BRE1	0.422273	NaN	NaN	0.340941	NaN	NaN
YCR095C	OCA4	YDL074C	BRE1	0.063112	NaN	NaN	-0.135178	NaN	NaN
YCR106W	RDS1	YDL074C	BRE1	0.147721	NaN	NaN	-0.097515	NaN	NaN
YDL002C	NHP10	YDL074C	BRE1	NaN	NaN	NaN	0.401994	NaN	NaN
YDL006W	PTC1	YDL074C	BRE1	0.930913	NaN	NaN	0.164300	NaN	NaN
YDL013W	SLX5	YDL074C	BRE1	NaN	NaN	NaN	0.091309	NaN	NaN
YDL020C	RPN4	YDL074C	BRE1	-0.851765	NaN	NaN	-0.044723	NaN	NaN
YDL024C	DIA3	YDL074C	BRE1	0.424844	NaN	NaN	0.113687	NaN	NaN
YDL025C	RTK1	YDL074C	BRE1	-1.066535	NaN	NaN	-0.051181	NaN	NaN
YDL047W	SIT4	YDL074C	BRE1	NaN	NaN	NaN	NaN	NaN	NaN
YDL048C	STP4	YDL074C	BRE1	NaN	NaN	NaN	-0.044678	NaN	NaN
YDL056W	MBP1	YDL074C	BRE1	NaN	NaN	NaN	0.237123	NaN	NaN
YAL017W	PSK1	YDL079C	MRK1	0.185988	-0.253716	-0.951825	0.015400	0.038134	0.126079
YAL040C	CLN3	YDL079C	MRK1	0.158504	-0.883374	-1.516462	-0.107455	-0.010606	-0.099911
YAL051W	OAF1	YDL079C	MRK1	0.390545	-0.169316	-0.991666	-0.071737	-0.066312	-0.049811
YAR018C	KIN3	YDL079C	MRK1	-0.660605	-0.842889	-0.543340	-0.068416	-0.016397	0.000818
YBL005W	PDR3	YDL079C	MRK1	0.540581	0.764708	0.314649	-0.051469	-0.028534	0.009490
YBL008W	HIR1	YDL079C	MRK1	0.008168	0.269920	0.199763	0.066117	0.020257	-0.078188
YBL016W	FUS3	YDL079C	MRK1	-0.435011	-0.119879	1.025181	-0.018464	0.075014	0.072587
YBL021C	HAP3	YDL079C	MRK1	0.393731	0.134385	-0.665134	0.030627	0.171170	-0.025700
YBL054W	TOD6	YDL079C	MRK1	-0.779473	-0.880156	-0.214144	0.003881	-0.110735	-0.122446
YBL056W	PTC3	YDL079C	MRK1	-0.886912	-0.539905	0.271470	-0.006181	0.021208	0.033243
YBL066C	SEF1	YDL079C	MRK1	0.295186	0.453621	0.378975	-0.055990	-0.111945	-0.076991
YBL088C	TEL1	YDL079C	MRK1	-0.252123	-1.309529	-1.551951	-0.115252	-0.057924	-0.046863
YBL103C	RTG3	YDL079C	MRK1	-4.392314	-4.782896	NaN	0.043631	0.009525	-0.007592
YBR028C	YBR028C	YDL079C	MRK1	-0.269437	-0.699270	-0.403341	0.148376	0.027067	0.015181
YBR033W	EDS1	YDL079C	MRK1	-0.552549	0.312335	0.627180	0.060607	-0.007012	0.021845
YBR059C	AKL1	YDL079C	MRK1	0.984673	0.567964	-0.361038	-0.018933	-0.094972	-0.036990
YBR066C	NRG2	YDL079C	MRK1	0.257973	-0.050028	-0.623393	0.012076	-0.018799	0.051166
YBR083W	TEC1	YDL079C	MRK1	-0.207529	0.303810	0.635789	0.039693	0.131923	0.258853
YBR092C	PHO3	YDL079C	MRK1	-0.824556	0.577445	1.440235	-0.090241	0.025227	0.003784
YBR093C	PHO5	YDL079C	MRK1	0.222529	1.098872	1.260266	-0.115567	0.045096	0.117079
YBR095C	RXT2	YDL079C	MRK1	0.248849	-0.027227	0.667583	-0.057883	0.137877	-0.103805
YBR095C+2	YBR095C+2	YDL079C	MRK1	0.511232	0.041432	-0.812523	-0.012060	0.148493	-0.106783
YBR097W	VPS15	YDL079C	MRK1	NaN	NaN	NaN	NaN	NaN	NaN
YBR125C	PTC4	YDL079C	MRK1	1.076603	0.637161	-0.189253	0.050343	0.065031	0.211020
YBR136W	MEC1	YDL079C	MRK1	-0.741072	-0.907618	-0.481160	-0.125936	-0.013616	-0.128033
YBR150C	TBS1	YDL079C	MRK1	-0.341527	-0.018496	0.428145	-0.067276	-0.015271	-0.024604
YBR182C	SMP1	YDL079C	MRK1	-0.281711	-0.771589	-0.885115	0.035477	0.061918	0.037106
YBR231C	SWC5	YDL079C	MRK1	0.098473	-0.986030	-1.899371	-0.022063	0.282028	-0.010893
YBR239C	ERT1	YDL079C	MRK1	0.520377	-0.162960	-1.200746	0.003364	0.013706	-0.078324
YBR240C	THI2	YDL079C	MRK1	-0.234102	-0.108893	-0.051318	0.260652	0.018757	-0.028766
YBR267W	REI1	YDL079C	MRK1	-5.315322	-3.408504	1.538284	-0.042849	0.047588	-0.030678
YBR274W	CHK1	YDL079C	MRK1	-0.181731	0.274361	0.567971	0.042399	0.283279	0.042827
YBR276C	PPS1	YDL079C	MRK1	0.117053	-0.378083	-0.776437	0.036696	0.065490	-0.085850
YBR297W	MAL33	YDL079C	MRK1	0.608665	0.251788	-0.455382	0.041974	-0.017859	0.060883
YCL016C	DCC1	YDL079C	MRK1	-0.040333	-0.702051	-1.527465	0.000482	0.045992	-0.039430
YCL024W	KCC4	YDL079C	MRK1	-0.570544	0.574295	1.369814	0.242460	0.186365	0.007787
YCL055W	KAR4	YDL079C	MRK1	-0.166184	0.741398	1.408653	0.110517	0.014543	-0.022139
YCL061C	MRC1	YDL079C	MRK1	-1.797071	-0.178829	1.056506	0.124152	0.229776	-0.057469
YCR008W	SAT4	YDL079C	MRK1	-7.417823	-4.934140	-0.721426	0.019304	0.133180	0.026050
YCR065W	HCM1	YDL079C	MRK1	0.473826	-0.339823	-1.169229	-0.014917	0.020079	-0.029669
YCR066W	RAD18	YDL079C	MRK1	NaN	0.625056	NaN	NaN	0.118732	NaN
YCR073C	SSK22	YDL079C	MRK1	0.085233	-0.155952	-0.426807	0.037270	0.051040	-0.059347
YCR079W	PTC6	YDL079C	MRK1	0.800444	0.139512	-0.926588	-0.203199	0.012993	-0.021225
YCR091W	KIN82	YDL079C	MRK1	0.427634	-0.184344	-0.922728	0.127100	0.187087	-0.011958
YCR095C	OCA4	YDL079C	MRK1	-0.174894	-0.165878	-0.042954	-0.052021	0.019955	0.094147
YCR106W	RDS1	YDL079C	MRK1	-0.438682	-0.253479	0.326595	-0.043127	-0.000123	-0.022484
YDL002C	NHP10	YDL079C	MRK1	0.977078	-0.691380	-1.738462	0.038088	0.067255	-0.117878
YDL006W	PTC1	YDL079C	MRK1	2.667967	5.158459	1.957256	0.001700	0.038023	-0.056515
YDL013W	SLX5	YDL079C	MRK1	NaN	-1.451052	NaN	0.071631	0.091870	-0.092805
YDL020C	RPN4	YDL079C	MRK1	-0.768493	-0.616806	-0.090368	-0.047727	0.068347	-0.065156
YDL024C	DIA3	YDL079C	MRK1	-0.865114	-0.650766	-0.108968	0.196468	0.289787	0.164761
YDL025C	RTK1	YDL079C	MRK1	-0.978017	0.520638	1.652936	0.101565	0.024861	0.036637
YDL047W	SIT4	YDL079C	MRK1	NaN	NaN	NaN	NaN	NaN	NaN
YDL048C	STP4	YDL079C	MRK1	-2.758896	-1.775906	0.687519	0.073423	0.088692	0.068191
YDL056W	MBP1	YDL079C	MRK1	NaN	NaN	NaN	0.131080	0.245916	0.180954
YDL074C	BRE1	YDL079C	MRK1	NaN	NaN	NaN	0.146490	NaN	NaN
YAL017W	PSK1	YDL101C	DUN1	0.466432	0.570292	0.198667	-0.207269	-0.291589	-0.207806
YAL040C	CLN3	YDL101C	DUN1	0.110795	-0.249030	-0.280028	0.177167	0.149321	0.268004
YAL051W	OAF1	YDL101C	DUN1	-0.415684	-0.399759	-0.028104	0.025711	-0.079059	-0.145363
YAR018C	KIN3	YDL101C	DUN1	0.511014	1.270168	0.857424	0.136557	-0.190803	-0.351279
YBL005W	PDR3	YDL101C	DUN1	0.327141	1.985329	2.339972	0.051789	-0.003266	0.105870
YBL008W	HIR1	YDL101C	DUN1	0.357888	-0.900506	-1.054646	0.121424	0.331834	0.411367
YBL016W	FUS3	YDL101C	DUN1	1.052927	-2.356152	-2.942664	-0.119290	-0.013079	0.022848
YBL021C	HAP3	YDL101C	DUN1	-0.208728	-1.256239	0.136026	-0.024726	-0.057945	-0.111515
YBL054W	TOD6	YDL101C	DUN1	0.549338	0.786496	0.607846	0.071604	0.081159	0.057852
YBL056W	PTC3	YDL101C	DUN1	0.951680	1.502296	0.886368	-0.063314	-0.102754	-0.106267
YBL066C	SEF1	YDL101C	DUN1	0.450751	-0.695530	-1.032114	-0.070230	0.037018	0.110345
YBL088C	TEL1	YDL101C	DUN1	0.542786	-0.237170	-0.652235	-0.011283	0.420171	0.458861
YBL103C	RTG3	YDL101C	DUN1	2.737044	0.369550	NaN	0.075176	0.368833	0.022890
YBR028C	YBR028C	YDL101C	DUN1	0.658679	0.277852	-0.633999	0.082620	0.131832	0.142597
YBR033W	EDS1	YDL101C	DUN1	0.415917	-0.880114	-1.154701	-0.078961	0.003765	-0.009818
YBR059C	AKL1	YDL101C	DUN1	1.174015	0.308275	-0.457722	0.033170	0.075744	0.108951
YBR066C	NRG2	YDL101C	DUN1	1.027944	0.833058	0.070884	-0.053878	-0.130612	-0.205383
YBR083W	TEC1	YDL101C	DUN1	-0.085629	-1.387961	-1.044825	-0.044258	0.072709	0.142283
YBR092C	PHO3	YDL101C	DUN1	0.791691	0.620884	0.068206	-0.121177	-0.052270	0.106705
YBR093C	PHO5	YDL101C	DUN1	1.441295	1.581139	0.755590	-0.032052	-0.041191	0.055298
YBR095C	RXT2	YDL101C	DUN1	0.435708	-0.103417	-0.325513	0.216208	0.345235	0.294970
YBR095C+2	YBR095C+2	YDL101C	DUN1	0.270447	-0.204417	-0.114159	0.086733	0.064130	-0.036365
YBR097W	VPS15	YDL101C	DUN1	NaN	NaN	NaN	NaN	NaN	NaN
YBR125C	PTC4	YDL101C	DUN1	-0.233990	1.045218	1.277197	-0.007868	-0.020125	-0.049777
YBR136W	MEC1	YDL101C	DUN1	0.308523	1.774961	2.889857	-0.027307	-0.078550	-0.035082
YBR150C	TBS1	YDL101C	DUN1	1.830364	1.340830	-0.193272	-0.214901	-0.035960	0.048916
YBR182C	SMP1	YDL101C	DUN1	0.578598	-0.045290	-0.305303	0.052955	-0.020922	-0.014402
YBR231C	SWC5	YDL101C	DUN1	-2.293969	-4.505721	-1.547726	0.063029	0.000256	-0.046211
YBR239C	ERT1	YDL101C	DUN1	0.385352	1.338057	0.838117	-0.091044	-0.243055	-0.089142
YBR240C	THI2	YDL101C	DUN1	-1.005612	0.020358	0.840387	-0.059075	-0.228295	-0.226371
YBR267W	REI1	YDL101C	DUN1	1.260365	0.980292	-0.642650	0.075342	0.226306	-0.117138
YBR274W	CHK1	YDL101C	DUN1	-10.587096	-14.071993	-2.057380	-0.042181	0.053974	-0.102099
YBR276C	PPS1	YDL101C	DUN1	0.151146	-0.922724	-1.208581	-0.010297	0.058389	0.100413
YBR297W	MAL33	YDL101C	DUN1	0.999620	0.199065	-0.430181	-0.045730	-0.105072	-0.033607
YCL016C	DCC1	YDL101C	DUN1	-0.158725	-0.029550	0.363343	0.124985	0.374246	0.380216
YCL024W	KCC4	YDL101C	DUN1	-0.456599	-2.616898	-2.266052	-0.122342	-0.043074	-0.104215
YCL055W	KAR4	YDL101C	DUN1	-0.619013	-2.349677	-1.729103	-0.176020	-0.004554	-0.063633
YCL061C	MRC1	YDL101C	DUN1	-2.884657	-3.954495	-2.295365	0.129182	0.050778	0.152803
YCR008W	SAT4	YDL101C	DUN1	0.807441	0.520098	-0.202844	-0.009672	0.265326	0.241841
YCR065W	HCM1	YDL101C	DUN1	0.898483	-0.231391	-0.982597	0.175657	0.055627	-0.276332
YCR066W	RAD18	YDL101C	DUN1	NaN	0.569957	NaN	NaN	-0.029001	NaN
YCR073C	SSK22	YDL101C	DUN1	-0.412631	0.376154	1.266190	0.050174	0.015754	-0.030232
YCR079W	PTC6	YDL101C	DUN1	0.096085	-0.374772	-0.088281	-0.145080	-0.015136	0.081708
YCR091W	KIN82	YDL101C	DUN1	-0.148291	-1.888590	-1.122826	-0.035206	0.023534	-0.059507
YCR095C	OCA4	YDL101C	DUN1	1.150064	0.239029	-0.942442	-0.046273	-0.032019	0.067716
YCR106W	RDS1	YDL101C	DUN1	-0.491583	-0.426747	0.302583	-0.165615	-0.196248	-0.108838
YDL002C	NHP10	YDL101C	DUN1	0.494362	-3.744720	-2.735169	-0.014350	0.064797	-0.064272
YDL006W	PTC1	YDL101C	DUN1	-1.469826	0.698476	1.285349	0.096904	0.188048	0.366031
YDL013W	SLX5	YDL101C	DUN1	0.618646	0.325476	0.063148	0.100967	-0.006010	-0.132611
YDL020C	RPN4	YDL101C	DUN1	0.384058	-1.522583	-1.566533	0.022919	0.390078	0.381616
YDL024C	DIA3	YDL101C	DUN1	-0.824250	-1.066267	-0.115000	0.039051	0.115567	0.042032
YDL025C	RTK1	YDL101C	DUN1	-0.240405	0.296285	0.561414	-0.014031	-0.139535	-0.235322
YDL047W	SIT4	YDL101C	DUN1	NaN	NaN	NaN	NaN	NaN	NaN
YDL048C	STP4	YDL101C	DUN1	-0.391763	-0.503293	0.331780	0.043431	-0.025783	0.043936
YDL056W	MBP1	YDL101C	DUN1	-1.689925	-4.293397	-1.737785	0.057430	-0.014679	-0.037183
YDL074C	BRE1	YDL101C	DUN1	NaN	NaN	NaN	-0.002287	NaN	NaN
YDL079C	MRK1	YDL101C	DUN1	NaN	NaN	NaN	0.048295	-0.015564	0.040897
YAL017W	PSK1	YDL106C	PHO2	-0.200417	0.057362	0.322573	0.107407	0.034196	0.034220
YAL040C	CLN3	YDL106C	PHO2	-0.494817	-0.529870	-0.165492	-0.032581	-0.014306	-0.039336
YAL051W	OAF1	YDL106C	PHO2	-0.193527	0.308940	0.672829	-0.062172	-0.009585	-0.008014
YAR018C	KIN3	YDL106C	PHO2	-0.481507	-0.367392	-0.074661	0.004457	0.050934	0.044929
YBL005W	PDR3	YDL106C	PHO2	0.283773	0.949525	0.676733	-0.029979	-0.010685	0.078876
YBL008W	HIR1	YDL106C	PHO2	0.684976	0.873557	0.432163	-0.122106	-0.019664	-0.142808
YBL016W	FUS3	YDL106C	PHO2	1.470549	0.079594	-0.548953	-0.010913	0.103332	0.107894
YBL021C	HAP3	YDL106C	PHO2	-0.026102	0.328240	-0.597009	-0.060873	0.024119	0.104504
YBL054W	TOD6	YDL106C	PHO2	0.326507	-0.023091	-0.335055	-0.193746	0.025010	0.006194
YBL056W	PTC3	YDL106C	PHO2	0.317648	0.559443	0.279675	-0.027028	0.030620	0.141518
YBL066C	SEF1	YDL106C	PHO2	0.951529	1.324822	0.911077	-0.114451	-0.021562	0.024747
YBL088C	TEL1	YDL106C	PHO2	-0.467517	-0.864148	-0.728730	-0.041972	-0.065503	-0.101616
YBL103C	RTG3	YDL106C	PHO2	1.500480	-0.736810	3.076679	0.019469	0.084638	0.107788
YBR028C	YBR028C	YDL106C	PHO2	-0.095657	0.787044	1.003126	-0.085092	-0.086860	-0.228834
YBR033W	EDS1	YDL106C	PHO2	1.071280	0.925183	-0.240931	-0.044523	-0.079329	-0.078084
YBR059C	AKL1	YDL106C	PHO2	-0.541805	0.501744	1.256129	0.182395	-0.030300	-0.085591
YBR066C	NRG2	YDL106C	PHO2	0.099523	0.235115	0.059957	-0.012107	-0.062122	-0.003233
YBR083W	TEC1	YDL106C	PHO2	-0.087825	0.215833	0.274472	0.050292	0.033875	0.028266
YBR092C	PHO3	YDL106C	PHO2	0.003213	0.782353	0.840910	0.018132	0.035215	0.016663
YBR093C	PHO5	YDL106C	PHO2	0.268460	1.388322	1.493768	-0.004899	-0.003367	0.010514
YBR095C	RXT2	YDL106C	PHO2	-1.159352	-0.880253	0.184436	-0.105051	0.060761	-0.000887
YBR095C+2	YBR095C+2	YDL106C	PHO2	-0.285525	-1.391159	-1.389831	0.019194	0.136443	-0.022082
YBR097W	VPS15	YDL106C	PHO2	NaN	NaN	NaN	NaN	NaN	NaN
YBR125C	PTC4	YDL106C	PHO2	-0.077059	0.065560	-0.793259	0.000913	0.073575	0.086322
YBR136W	MEC1	YDL106C	PHO2	-1.431707	-0.801337	0.412568	0.121414	0.125967	-0.022439
YBR150C	TBS1	YDL106C	PHO2	1.390946	1.579956	0.647835	-0.006159	-0.017239	-0.048385
YBR182C	SMP1	YDL106C	PHO2	0.546803	-0.363450	-1.072928	-0.243938	0.096452	-0.078515
YBR231C	SWC5	YDL106C	PHO2	1.809736	1.194756	-1.053864	0.007459	0.190114	-0.167363
YBR239C	ERT1	YDL106C	PHO2	-1.019108	0.742235	1.212007	-0.041663	-0.034225	0.048724
YBR240C	THI2	YDL106C	PHO2	0.346390	-0.528258	-1.705857	-0.043902	-0.052352	-0.104244
YBR267W	REI1	YDL106C	PHO2	0.967368	0.917535	-0.388931	-0.090984	0.095280	-0.022750
YBR274W	CHK1	YDL106C	PHO2	0.231762	-0.113812	-0.701479	0.114863	0.125312	0.040861
YBR276C	PPS1	YDL106C	PHO2	-0.408753	-0.215431	0.156514	0.060690	-0.040094	-0.018761
YBR297W	MAL33	YDL106C	PHO2	0.729656	0.740315	-0.042518	0.044075	-0.017966	-0.106110
YCL016C	DCC1	YDL106C	PHO2	1.262192	-1.175072	-1.927447	-0.073414	0.004164	-0.096958
YCL024W	KCC4	YDL106C	PHO2	0.283297	0.082650	-0.330259	-0.186844	0.013142	-0.052432
YCL055W	KAR4	YDL106C	PHO2	-0.161503	0.027006	0.159260	-0.046118	-0.076177	-0.096578
YCL061C	MRC1	YDL106C	PHO2	1.093649	1.896809	1.393240	-0.016702	0.211094	-0.040313
YCR008W	SAT4	YDL106C	PHO2	0.669289	0.189060	0.899590	0.007667	0.006839	-0.041790
YCR065W	HCM1	YDL106C	PHO2	-0.245182	0.981524	1.752365	-0.148523	0.045433	-0.059201
YCR066W	RAD18	YDL106C	PHO2	NaN	NaN	NaN	NaN	0.142896	NaN
YCR073C	SSK22	YDL106C	PHO2	-0.316980	0.109662	0.469174	-0.078303	0.027632	-0.064773
YCR079W	PTC6	YDL106C	PHO2	-0.398137	-0.022527	0.219893	-0.070467	0.040706	-0.111502
YCR091W	KIN82	YDL106C	PHO2	0.549774	0.418441	-0.233665	0.063232	0.123112	0.007395
YCR095C	OCA4	YDL106C	PHO2	0.074083	-0.407144	-0.617261	0.112283	0.091866	0.117306
YCR106W	RDS1	YDL106C	PHO2	-0.156404	0.021049	0.176769	0.140113	-0.035132	-0.052568
YDL002C	NHP10	YDL106C	PHO2	0.777437	-0.210697	-1.298820	-0.022149	0.081581	0.047796
YDL006W	PTC1	YDL106C	PHO2	-0.078788	0.967958	0.596648	-0.080362	0.003216	-0.146145
YDL013W	SLX5	YDL106C	PHO2	-0.127730	-1.109475	-1.013170	-0.002711	0.092998	0.066823
YDL020C	RPN4	YDL106C	PHO2	0.997321	1.382679	0.660183	-0.124902	-0.027812	-0.157629
YDL024C	DIA3	YDL106C	PHO2	-0.706266	-0.746719	-0.253745	0.075912	0.364739	0.197563
YDL025C	RTK1	YDL106C	PHO2	0.104068	-0.094361	-0.384133	0.027351	0.049208	0.080847
YDL047W	SIT4	YDL106C	PHO2	NaN	NaN	NaN	NaN	NaN	NaN
YDL048C	STP4	YDL106C	PHO2	-0.823060	-0.938874	-0.460488	-0.099899	-0.020993	-0.012589
YDL056W	MBP1	YDL106C	PHO2	-1.332623	-1.778844	-0.821695	-0.026555	0.179749	0.152522
YDL074C	BRE1	YDL106C	PHO2	0.281228	NaN	NaN	0.072641	NaN	NaN
YDL079C	MRK1	YDL106C	PHO2	NaN	NaN	NaN	-0.123598	0.245181	-0.034552
YDL101C	DUN1	YDL106C	PHO2	NaN	NaN	NaN	-0.104638	0.017045	0.022043
YAL017W	PSK1	YDL134C	PPH21	NaN	0.905381	NaN	-0.015551	0.115524	0.009911
YAL040C	CLN3	YDL134C	PPH21	-2.731924	0.514645	2.264633	-0.005957	0.015357	-0.139500
YAL051W	OAF1	YDL134C	PPH21	-0.269908	-0.275366	-0.846969	0.015785	-0.022807	0.014104
YAR018C	KIN3	YDL134C	PPH21	-0.648549	-1.746637	-1.438340	0.231472	0.197517	0.149015
YBL005W	PDR3	YDL134C	PPH21	0.946066	-0.187872	-1.001130	-0.032900	0.067946	-0.045294
YBL008W	HIR1	YDL134C	PPH21	-0.026725	-0.360327	-0.928283	-0.003343	-0.038468	-0.005872
YBL016W	FUS3	YDL134C	PPH21	2.805048	1.641340	1.786280	0.077738	-0.033927	0.001383
YBL021C	HAP3	YDL134C	PPH21	NaN	0.875151	NaN	-0.009361	0.001422	0.073028
YBL054W	TOD6	YDL134C	PPH21	-1.673220	-1.866133	-0.088093	-0.020024	0.025632	0.092111
YBL056W	PTC3	YDL134C	PPH21	-0.657355	-1.013065	-0.750323	-0.075609	-0.080007	0.027787
YBL066C	SEF1	YDL134C	PPH21	NaN	1.037105	NaN	0.121202	0.051287	0.078502
YBL088C	TEL1	YDL134C	PPH21	0.534174	0.869502	1.886874	0.056450	-0.089493	-0.020979
YBL103C	RTG3	YDL134C	PPH21	-5.511195	-2.004984	NaN	0.056009	-0.148474	-0.041313
YBR028C	YBR028C	YDL134C	PPH21	1.168273	-0.133710	-2.394393	0.111885	-0.036976	-0.133724
YBR033W	EDS1	YDL134C	PPH21	0.584179	0.524630	-0.878785	-0.201487	-0.073278	-0.078758
YBR059C	AKL1	YDL134C	PPH21	1.366291	0.903408	-0.316582	0.334998	0.131949	0.133444
YBR066C	NRG2	YDL134C	PPH21	-1.182609	0.297597	0.838274	0.037067	0.035175	0.197466
YBR083W	TEC1	YDL134C	PPH21	0.439113	-0.657125	-0.594822	-0.000849	-0.130961	-0.203479
YBR092C	PHO3	YDL134C	PPH21	0.015314	-0.448311	-0.194572	-0.178298	-0.013555	-0.051455
YBR093C	PHO5	YDL134C	PPH21	-0.678230	-0.799148	-0.417295	0.103847	0.064084	-0.054451
YBR095C	RXT2	YDL134C	PPH21	0.759134	1.363229	-0.059911	-0.225233	-0.109232	-0.111361
YBR095C+2	YBR095C+2	YDL134C	PPH21	0.418869	0.448289	-0.070754	-0.115960	-0.033588	0.009871
YBR097W	VPS15	YDL134C	PPH21	NaN	NaN	NaN	NaN	NaN	NaN
YBR125C	PTC4	YDL134C	PPH21	NaN	0.421164	NaN	0.031762	0.008872	-0.108574
YBR136W	MEC1	YDL134C	PPH21	0.392184	-0.494919	-1.550498	0.044246	0.080378	0.175448
YBR150C	TBS1	YDL134C	PPH21	-0.924176	-1.337924	-0.833756	-0.060526	-0.022705	0.073871
YBR182C	SMP1	YDL134C	PPH21	-2.189476	-3.780653	-1.989832	0.035531	0.057358	0.075020
YBR231C	SWC5	YDL134C	PPH21	0.560246	1.552787	1.539794	-0.076319	0.014188	-0.080484
YBR239C	ERT1	YDL134C	PPH21	0.497035	-0.522611	-1.212462	0.009521	0.028434	0.092105
YBR240C	THI2	YDL134C	PPH21	NaN	-1.109196	NaN	-0.121279	0.013448	0.094792
YBR267W	REI1	YDL134C	PPH21	NaN	-5.277758	NaN	-0.021911	0.014396	0.174567
YBR274W	CHK1	YDL134C	PPH21	-0.193346	1.049934	0.437834	0.053903	-0.001588	-0.161661
YBR276C	PPS1	YDL134C	PPH21	-1.535572	-0.331767	0.810280	0.151741	0.016684	-0.014687
YBR297W	MAL33	YDL134C	PPH21	0.476140	0.547880	-0.538241	0.150221	0.031752	0.050835
YCL016C	DCC1	YDL134C	PPH21	NaN	-0.603974	NaN	0.163768	-0.055681	0.008290
YCL024W	KCC4	YDL134C	PPH21	0.830924	-0.390706	0.136844	-0.111460	0.014710	0.028732
YCL055W	KAR4	YDL134C	PPH21	-0.179016	0.300745	0.309511	-0.073236	-0.065262	-0.246751
YCL061C	MRC1	YDL134C	PPH21	-0.154970	-0.848703	-0.998621	-0.037758	0.047024	-0.043241
YCR008W	SAT4	YDL134C	PPH21	NaN	0.022203	NaN	-0.072547	-0.085634	-0.031999
YCR065W	HCM1	YDL134C	PPH21	-0.676503	-0.340493	0.470399	-0.146366	-0.102251	0.168361
YCR066W	RAD18	YDL134C	PPH21	NaN	-0.888584	NaN	NaN	-0.003775	NaN
YCR073C	SSK22	YDL134C	PPH21	-1.490181	-0.162966	1.387591	-0.123185	0.039218	0.081079
YCR079W	PTC6	YDL134C	PPH21	-0.581054	0.363096	0.189703	0.106727	-0.075372	0.007677
YCR091W	KIN82	YDL134C	PPH21	0.118703	-0.132986	-0.323655	0.111159	0.041511	-0.097543
YCR095C	OCA4	YDL134C	PPH21	0.820418	-0.565100	-2.255272	0.160518	-0.007230	0.206371
YCR106W	RDS1	YDL134C	PPH21	-0.115758	-0.019158	0.850331	-0.004582	0.018123	0.034731
YDL002C	NHP10	YDL134C	PPH21	0.341283	0.066039	-0.388014	0.006356	-0.049671	-0.016240
YDL006W	PTC1	YDL134C	PPH21	-3.906759	-5.666997	-0.380136	-0.000279	-0.130945	-0.012672
YDL013W	SLX5	YDL134C	PPH21	-0.079392	-1.560245	-1.038177	-0.017392	-0.013644	-0.018196
YDL020C	RPN4	YDL134C	PPH21	1.792925	1.360793	1.289187	-0.088920	-0.102650	-0.043990
YDL024C	DIA3	YDL134C	PPH21	0.144198	-0.615481	0.660300	-0.093440	0.136269	-0.123184
YDL025C	RTK1	YDL134C	PPH21	0.190645	-0.688141	-1.034386	-0.020348	0.024173	0.003446
YDL047W	SIT4	YDL134C	PPH21	NaN	NaN	NaN	NaN	NaN	NaN
YDL048C	STP4	YDL134C	PPH21	0.110547	0.056319	-0.207392	0.001807	0.114626	0.012845
YDL056W	MBP1	YDL134C	PPH21	0.209892	-2.387183	-2.759653	0.027173	0.060495	-0.087168
YDL074C	BRE1	YDL134C	PPH21	-0.515724	NaN	NaN	0.043493	NaN	NaN
YDL079C	MRK1	YDL134C	PPH21	0.199385	0.037426	1.609791	0.033108	0.014516	-0.138381
YDL101C	DUN1	YDL134C	PPH21	-3.271821	-1.408050	0.320913	0.003783	-0.088709	-0.094313
YDL106C	PHO2	YDL134C	PPH21	NaN	NaN	NaN	0.059950	0.160342	0.044424
YAL017W	PSK1	YDL155W	CLB3	NaN	NaN	NaN	NaN	-0.307765	NaN
YAL040C	CLN3	YDL155W	CLB3	NaN	-0.021740	NaN	NaN	0.061611	NaN
YAL051W	OAF1	YDL155W	CLB3	NaN	-0.003522	NaN	NaN	0.039941	NaN
YAR018C	KIN3	YDL155W	CLB3	NaN	0.391616	NaN	NaN	-0.075450	NaN
YBL005W	PDR3	YDL155W	CLB3	NaN	0.811531	NaN	NaN	0.022721	NaN
YBL008W	HIR1	YDL155W	CLB3	NaN	1.186951	NaN	NaN	0.069869	NaN
YBL016W	FUS3	YDL155W	CLB3	NaN	NaN	NaN	NaN	0.004704	NaN
YBL021C	HAP3	YDL155W	CLB3	NaN	-1.914614	NaN	NaN	-0.028916	NaN
YBL054W	TOD6	YDL155W	CLB3	NaN	0.265438	NaN	NaN	0.081250	NaN
YBL056W	PTC3	YDL155W	CLB3	NaN	1.219584	NaN	NaN	-0.064293	NaN
YBL066C	SEF1	YDL155W	CLB3	NaN	NaN	NaN	NaN	0.121363	NaN
YBL088C	TEL1	YDL155W	CLB3	NaN	-0.266332	NaN	NaN	0.129633	NaN
YBL103C	RTG3	YDL155W	CLB3	NaN	NaN	NaN	NaN	0.430318	NaN
YBR028C	YBR028C	YDL155W	CLB3	NaN	0.597732	NaN	NaN	-0.058368	NaN
YBR033W	EDS1	YDL155W	CLB3	NaN	-0.920985	NaN	NaN	-0.062044	NaN
YBR059C	AKL1	YDL155W	CLB3	NaN	-0.103679	NaN	NaN	-0.088795	NaN
YBR066C	NRG2	YDL155W	CLB3	NaN	1.707737	NaN	NaN	-0.064246	NaN
YBR083W	TEC1	YDL155W	CLB3	NaN	0.042800	NaN	NaN	0.042563	NaN
YBR092C	PHO3	YDL155W	CLB3	NaN	0.763672	NaN	NaN	-0.023885	NaN
YBR093C	PHO5	YDL155W	CLB3	NaN	0.897978	NaN	NaN	-0.099979	NaN
YBR095C	RXT2	YDL155W	CLB3	NaN	-2.328904	NaN	NaN	0.256501	NaN
YBR095C+2	YBR095C+2	YDL155W	CLB3	NaN	-2.285877	NaN	NaN	0.026242	NaN
YBR097W	VPS15	YDL155W	CLB3	NaN	NaN	NaN	NaN	NaN	NaN
YBR125C	PTC4	YDL155W	CLB3	NaN	-0.243570	NaN	NaN	0.017362	NaN
YBR136W	MEC1	YDL155W	CLB3	NaN	-0.709621	NaN	NaN	-0.091083	NaN
YBR150C	TBS1	YDL155W	CLB3	NaN	0.495265	NaN	NaN	-0.026164	NaN
YBR182C	SMP1	YDL155W	CLB3	NaN	1.985286	NaN	NaN	-0.017522	NaN
YBR231C	SWC5	YDL155W	CLB3	NaN	-1.221854	NaN	NaN	0.107992	NaN
YBR239C	ERT1	YDL155W	CLB3	NaN	1.808748	NaN	NaN	-0.185375	NaN
YBR240C	THI2	YDL155W	CLB3	NaN	NaN	NaN	NaN	-0.192366	NaN
YBR267W	REI1	YDL155W	CLB3	NaN	NaN	NaN	NaN	0.242779	NaN
YBR274W	CHK1	YDL155W	CLB3	NaN	0.583256	NaN	NaN	-0.073692	NaN
YBR276C	PPS1	YDL155W	CLB3	NaN	0.590330	NaN	NaN	0.126847	NaN
YBR297W	MAL33	YDL155W	CLB3	NaN	1.979881	NaN	NaN	0.091255	NaN
YCL016C	DCC1	YDL155W	CLB3	NaN	0.481057	NaN	NaN	0.316866	NaN
YCL024W	KCC4	YDL155W	CLB3	NaN	-0.496412	NaN	NaN	-0.016008	NaN
YCL055W	KAR4	YDL155W	CLB3	NaN	-0.229429	NaN	NaN	-0.098425	NaN
YCL061C	MRC1	YDL155W	CLB3	NaN	-0.898185	NaN	NaN	-0.004487	NaN
YCR008W	SAT4	YDL155W	CLB3	NaN	-2.020312	NaN	NaN	0.267194	NaN
YCR065W	HCM1	YDL155W	CLB3	NaN	-2.231932	NaN	NaN	0.063788	NaN
YCR066W	RAD18	YDL155W	CLB3	NaN	-1.329561	NaN	NaN	-0.080356	NaN
YCR073C	SSK22	YDL155W	CLB3	NaN	-3.050923	NaN	NaN	-0.023824	NaN
YCR079W	PTC6	YDL155W	CLB3	NaN	-5.545710	NaN	NaN	0.038668	NaN
YCR091W	KIN82	YDL155W	CLB3	NaN	-0.046254	NaN	NaN	-0.007277	NaN
YCR095C	OCA4	YDL155W	CLB3	NaN	-3.609862	NaN	NaN	-0.135380	NaN
YCR106W	RDS1	YDL155W	CLB3	NaN	-1.180335	NaN	NaN	-0.154082	NaN
YDL002C	NHP10	YDL155W	CLB3	NaN	-2.054587	NaN	NaN	0.034996	NaN
YDL006W	PTC1	YDL155W	CLB3	NaN	NaN	NaN	NaN	0.030899	NaN
YDL013W	SLX5	YDL155W	CLB3	NaN	NaN	NaN	NaN	0.011630	NaN
YDL020C	RPN4	YDL155W	CLB3	NaN	-1.106619	NaN	NaN	0.248354	NaN
YDL024C	DIA3	YDL155W	CLB3	NaN	-2.143405	NaN	NaN	0.014872	NaN
YDL025C	RTK1	YDL155W	CLB3	NaN	1.132429	NaN	NaN	-0.022206	NaN
YDL047W	SIT4	YDL155W	CLB3	NaN	NaN	NaN	NaN	NaN	NaN
YDL048C	STP4	YDL155W	CLB3	NaN	0.721005	NaN	NaN	0.002125	NaN
YDL056W	MBP1	YDL155W	CLB3	NaN	-1.627058	NaN	NaN	0.131241	NaN
YDL074C	BRE1	YDL155W	CLB3	NaN	NaN	NaN	NaN	NaN	NaN
YDL079C	MRK1	YDL155W	CLB3	NaN	NaN	NaN	NaN	0.011315	NaN
YDL101C	DUN1	YDL155W	CLB3	NaN	0.311854	NaN	NaN	0.265092	NaN
YDL106C	PHO2	YDL155W	CLB3	NaN	-3.753633	NaN	NaN	0.035349	NaN
YDL134C	PPH21	YDL155W	CLB3	NaN	NaN	NaN	NaN	-0.096618	NaN
YAL017W	PSK1	YDL159W	STE7	NaN	NaN	NaN	NaN	NaN	NaN
YAL040C	CLN3	YDL159W	STE7	NaN	NaN	NaN	NaN	NaN	NaN
YAL051W	OAF1	YDL159W	STE7	NaN	NaN	NaN	NaN	NaN	NaN
YAR018C	KIN3	YDL159W	STE7	NaN	NaN	NaN	NaN	NaN	NaN
YBL005W	PDR3	YDL159W	STE7	NaN	NaN	NaN	NaN	NaN	NaN
YBL008W	HIR1	YDL159W	STE7	NaN	NaN	NaN	NaN	NaN	NaN
YBL016W	FUS3	YDL159W	STE7	NaN	NaN	NaN	NaN	NaN	NaN
YBL021C	HAP3	YDL159W	STE7	NaN	NaN	NaN	NaN	NaN	NaN
YBL054W	TOD6	YDL159W	STE7	NaN	NaN	NaN	NaN	NaN	NaN
YBL056W	PTC3	YDL159W	STE7	NaN	NaN	NaN	NaN	NaN	NaN
YBL066C	SEF1	YDL159W	STE7	NaN	NaN	NaN	NaN	NaN	NaN
YBL088C	TEL1	YDL159W	STE7	NaN	NaN	NaN	NaN	NaN	NaN
YBL103C	RTG3	YDL159W	STE7	NaN	NaN	NaN	NaN	NaN	NaN
YBR028C	YBR028C	YDL159W	STE7	NaN	NaN	NaN	NaN	NaN	NaN
YBR033W	EDS1	YDL159W	STE7	NaN	NaN	NaN	NaN	NaN	NaN
YBR059C	AKL1	YDL159W	STE7	NaN	NaN	NaN	NaN	NaN	NaN
YBR066C	NRG2	YDL159W	STE7	NaN	NaN	NaN	NaN	NaN	NaN
YBR083W	TEC1	YDL159W	STE7	NaN	NaN	NaN	NaN	NaN	NaN
YBR092C	PHO3	YDL159W	STE7	NaN	NaN	NaN	NaN	NaN	NaN
YBR093C	PHO5	YDL159W	STE7	NaN	NaN	NaN	NaN	NaN	NaN
YBR095C	RXT2	YDL159W	STE7	NaN	NaN	NaN	NaN	NaN	NaN
YBR095C+2	YBR095C+2	YDL159W	STE7	NaN	NaN	NaN	NaN	NaN	NaN
YBR097W	VPS15	YDL159W	STE7	NaN	NaN	NaN	NaN	NaN	NaN
YBR125C	PTC4	YDL159W	STE7	NaN	NaN	NaN	NaN	NaN	NaN
YBR136W	MEC1	YDL159W	STE7	NaN	NaN	NaN	NaN	NaN	NaN
YBR150C	TBS1	YDL159W	STE7	NaN	NaN	NaN	NaN	NaN	NaN
YBR182C	SMP1	YDL159W	STE7	NaN	NaN	NaN	NaN	NaN	NaN
YBR231C	SWC5	YDL159W	STE7	NaN	NaN	NaN	NaN	NaN	NaN
YBR239C	ERT1	YDL159W	STE7	NaN	NaN	NaN	NaN	NaN	NaN
YBR240C	THI2	YDL159W	STE7	NaN	NaN	NaN	NaN	NaN	NaN
YBR267W	REI1	YDL159W	STE7	NaN	NaN	NaN	NaN	NaN	NaN
YBR274W	CHK1	YDL159W	STE7	NaN	NaN	NaN	NaN	NaN	NaN
YBR276C	PPS1	YDL159W	STE7	NaN	NaN	NaN	NaN	NaN	NaN
YBR297W	MAL33	YDL159W	STE7	NaN	NaN	NaN	NaN	NaN	NaN
YCL016C	DCC1	YDL159W	STE7	NaN	NaN	NaN	NaN	NaN	NaN
YCL024W	KCC4	YDL159W	STE7	NaN	NaN	NaN	NaN	NaN	NaN
YCL055W	KAR4	YDL159W	STE7	NaN	NaN	NaN	NaN	NaN	NaN
YCL061C	MRC1	YDL159W	STE7	NaN	NaN	NaN	NaN	NaN	NaN
YCR008W	SAT4	YDL159W	STE7	NaN	NaN	NaN	NaN	NaN	NaN
YCR065W	HCM1	YDL159W	STE7	NaN	NaN	NaN	NaN	NaN	NaN
YCR066W	RAD18	YDL159W	STE7	NaN	NaN	NaN	NaN	NaN	NaN
YCR073C	SSK22	YDL159W	STE7	NaN	NaN	NaN	NaN	NaN	NaN
YCR079W	PTC6	YDL159W	STE7	NaN	NaN	NaN	NaN	NaN	NaN
YCR091W	KIN82	YDL159W	STE7	NaN	NaN	NaN	NaN	NaN	NaN
YCR095C	OCA4	YDL159W	STE7	NaN	NaN	NaN	NaN	NaN	NaN
YCR106W	RDS1	YDL159W	STE7	NaN	NaN	NaN	NaN	NaN	NaN
YDL002C	NHP10	YDL159W	STE7	NaN	NaN	NaN	NaN	NaN	NaN
YDL006W	PTC1	YDL159W	STE7	NaN	NaN	NaN	NaN	NaN	NaN
YDL013W	SLX5	YDL159W	STE7	NaN	NaN	NaN	NaN	NaN	NaN
YDL020C	RPN4	YDL159W	STE7	NaN	NaN	NaN	NaN	NaN	NaN
YDL024C	DIA3	YDL159W	STE7	NaN	NaN	NaN	NaN	NaN	NaN
YDL025C	RTK1	YDL159W	STE7	NaN	NaN	NaN	NaN	NaN	NaN
YDL047W	SIT4	YDL159W	STE7	NaN	NaN	NaN	NaN	NaN	NaN
YDL048C	STP4	YDL159W	STE7	NaN	NaN	NaN	NaN	NaN	NaN
YDL056W	MBP1	YDL159W	STE7	NaN	NaN	NaN	NaN	NaN	NaN
YDL074C	BRE1	YDL159W	STE7	NaN	NaN	NaN	NaN	NaN	NaN
YDL079C	MRK1	YDL159W	STE7	NaN	NaN	NaN	NaN	NaN	NaN
YDL101C	DUN1	YDL159W	STE7	NaN	NaN	NaN	NaN	NaN	NaN
YDL106C	PHO2	YDL159W	STE7	NaN	NaN	NaN	NaN	NaN	NaN
YDL134C	PPH21	YDL159W	STE7	NaN	NaN	NaN	NaN	NaN	NaN
YDL155W	CLB3	YDL159W	STE7	NaN	NaN	NaN	NaN	NaN	NaN
YAL017W	PSK1	YDL170W	UGA3	NaN	NaN	NaN	0.001617	-0.004707	-0.027723
YAL040C	CLN3	YDL170W	UGA3	-0.663174	-1.544059	-1.216872	0.072768	-0.159304	-0.189613
YAL051W	OAF1	YDL170W	UGA3	-0.947651	-0.470766	0.503660	-0.005771	-0.026557	0.031497
YAR018C	KIN3	YDL170W	UGA3	-1.695810	-2.752595	-1.496227	0.141047	0.191330	0.206601
YBL005W	PDR3	YDL170W	UGA3	0.519775	0.818246	0.647958	-0.054840	0.015950	-0.015902
YBL008W	HIR1	YDL170W	UGA3	-0.848464	-0.957480	-0.160145	-0.016619	-0.055250	-0.114404
YBL016W	FUS3	YDL170W	UGA3	0.596496	1.390682	1.041451	0.043662	0.024163	0.012003
YBL021C	HAP3	YDL170W	UGA3	NaN	2.422438	NaN	0.004786	-0.014725	-0.065910
YBL054W	TOD6	YDL170W	UGA3	0.230109	0.182176	0.044420	-0.102374	0.041888	0.004663
YBL056W	PTC3	YDL170W	UGA3	0.084536	0.669614	0.933753	-0.092861	0.128422	0.287873
YBL066C	SEF1	YDL170W	UGA3	NaN	NaN	NaN	0.097785	-0.183562	-0.184894
YBL088C	TEL1	YDL170W	UGA3	0.082286	-0.125997	-0.191397	0.118884	-0.114747	-0.228642
YBL103C	RTG3	YDL170W	UGA3	0.848113	NaN	NaN	-0.037035	-0.062899	-0.056041
YBR028C	YBR028C	YDL170W	UGA3	1.453056	0.175141	-1.717294	-0.026701	-0.040778	0.082465
YBR033W	EDS1	YDL170W	UGA3	0.296007	0.022080	-0.322896	-0.119906	-0.063325	0.116888
YBR059C	AKL1	YDL170W	UGA3	-1.088518	NaN	NaN	0.119104	-0.009957	-0.098713
YBR066C	NRG2	YDL170W	UGA3	-0.170496	-1.168896	-1.566321	0.021054	0.023830	0.219523
YBR083W	TEC1	YDL170W	UGA3	1.112798	1.305829	0.673470	-0.083030	-0.044323	-0.139537
YBR092C	PHO3	YDL170W	UGA3	1.250106	0.419832	-1.087910	-0.073185	0.034142	-0.090047
YBR093C	PHO5	YDL170W	UGA3	0.582133	0.381828	-0.144868	0.036556	0.096071	0.023601
YBR095C	RXT2	YDL170W	UGA3	1.252999	0.982164	-0.126755	-0.091536	-0.112075	-0.096738
YBR095C+2	YBR095C+2	YDL170W	UGA3	0.171949	0.578495	0.736182	-0.093524	-0.058647	-0.014258
YBR097W	VPS15	YDL170W	UGA3	NaN	NaN	NaN	NaN	NaN	NaN
YBR125C	PTC4	YDL170W	UGA3	NaN	-0.337296	NaN	-0.074902	-0.034491	-0.012474
YBR136W	MEC1	YDL170W	UGA3	0.350728	0.115109	-0.241664	-0.025980	0.039981	0.119294
YBR150C	TBS1	YDL170W	UGA3	0.820926	1.242437	0.605503	-0.079750	-0.035155	0.031223
YBR182C	SMP1	YDL170W	UGA3	0.745363	-0.788704	-1.810445	-0.086649	0.138062	0.091357
YBR231C	SWC5	YDL170W	UGA3	-1.050267	0.524300	1.989349	0.147798	0.032387	0.089240
YBR239C	ERT1	YDL170W	UGA3	0.908089	0.927802	-0.191249	0.013334	0.020793	0.054859
YBR240C	THI2	YDL170W	UGA3	NaN	NaN	NaN	0.000882	0.128519	0.242909
YBR267W	REI1	YDL170W	UGA3	NaN	NaN	NaN	-0.002163	-0.051156	0.082638
YBR274W	CHK1	YDL170W	UGA3	-0.302667	1.030386	2.711068	0.133815	0.017304	-0.067981
YBR276C	PPS1	YDL170W	UGA3	-0.401144	0.197819	1.027218	-0.077230	-0.025757	-0.090442
YBR297W	MAL33	YDL170W	UGA3	-0.464448	-0.293802	0.343478	0.032991	0.004124	0.004198
YCL016C	DCC1	YDL170W	UGA3	1.561867	NaN	NaN	0.112250	-0.088921	-0.190280
YCL024W	KCC4	YDL170W	UGA3	0.201786	0.795841	1.104569	-0.113012	-0.011199	0.089679
YCL055W	KAR4	YDL170W	UGA3	-0.699512	-0.002031	1.015781	-0.109017	-0.083655	-0.000788
YCL061C	MRC1	YDL170W	UGA3	-0.405241	-1.076831	-0.783180	0.113973	-0.011991	-0.035662
YCR008W	SAT4	YDL170W	UGA3	NaN	NaN	NaN	0.183244	-0.098160	-0.207931
YCR065W	HCM1	YDL170W	UGA3	0.278768	0.535490	0.421848	0.024936	-0.026814	0.178338
YCR066W	RAD18	YDL170W	UGA3	NaN	-0.588564	NaN	NaN	0.143384	NaN
YCR073C	SSK22	YDL170W	UGA3	0.199360	-0.061439	-0.348026	-0.178318	0.018794	0.074769
YCR079W	PTC6	YDL170W	UGA3	-0.388633	-0.231822	0.272545	0.027816	0.002499	-0.107318
YCR091W	KIN82	YDL170W	UGA3	1.232707	0.883516	-0.207203	-0.020963	-0.083584	-0.060548
YCR095C	OCA4	YDL170W	UGA3	0.905722	0.006277	-1.051629	0.080114	0.167901	0.028330
YCR106W	RDS1	YDL170W	UGA3	0.477011	-0.316818	-1.262147	0.109784	0.107814	0.171373
YDL002C	NHP10	YDL170W	UGA3	1.518990	-0.785497	-3.094978	-0.017054	-0.097856	-0.080069
YDL006W	PTC1	YDL170W	UGA3	-1.950826	NaN	NaN	0.046743	0.079554	-0.078945
YDL013W	SLX5	YDL170W	UGA3	-1.218224	-0.530682	1.041461	0.106435	0.060737	0.001634
YDL020C	RPN4	YDL170W	UGA3	0.902887	1.304658	1.121197	0.108360	-0.199889	-0.211034
YDL024C	DIA3	YDL170W	UGA3	-1.372435	-2.090738	-1.318900	-0.082160	0.031476	-0.088147
YDL025C	RTK1	YDL170W	UGA3	0.787714	-0.335791	-1.403398	-0.147455	-0.023165	0.144781
YDL047W	SIT4	YDL170W	UGA3	NaN	NaN	NaN	NaN	NaN	NaN
YDL048C	STP4	YDL170W	UGA3	-0.061639	-0.285409	-0.247939	0.014361	0.024028	0.032372
YDL056W	MBP1	YDL170W	UGA3	-1.068487	-1.753981	-0.713407	0.047998	0.097117	0.013751
YDL074C	BRE1	YDL170W	UGA3	-0.816747	NaN	NaN	0.075024	NaN	NaN
YDL079C	MRK1	YDL170W	UGA3	0.197981	1.022886	1.283838	-0.183944	0.071857	-0.031339
YDL101C	DUN1	YDL170W	UGA3	-3.791959	-2.994205	0.563312	-0.105293	-0.125836	-0.258112
YDL106C	PHO2	YDL170W	UGA3	-2.433031	-2.913610	-0.206420	0.235761	0.114161	0.037276
YDL134C	PPH21	YDL170W	UGA3	NaN	-12.020616	NaN	0.134254	0.285263	0.192535
YDL155W	CLB3	YDL170W	UGA3	NaN	NaN	NaN	NaN	-0.200056	NaN
YDL159W	STE7	YDL170W	UGA3	NaN	NaN	NaN	NaN	NaN	NaN
YAL017W	PSK1	YDL188C	PPH22	0.731538	0.421258	-0.500443	0.168402	0.136403	0.091681
YAL040C	CLN3	YDL188C	PPH22	-0.527578	0.219981	0.900014	0.117442	0.041263	-0.083357
YAL051W	OAF1	YDL188C	PPH22	0.628246	1.091594	0.869492	-0.011912	-0.035079	-0.087391
YAR018C	KIN3	YDL188C	PPH22	-0.668149	-1.233623	-1.200507	0.044579	0.039746	0.148654
YBL005W	PDR3	YDL188C	PPH22	-0.472033	-0.707511	-0.440399	-0.134162	-0.040710	0.042708
YBL008W	HIR1	YDL188C	PPH22	0.265882	0.429420	0.390523	0.007311	-0.060469	-0.235957
YBL016W	FUS3	YDL188C	PPH22	0.558330	-0.020163	-0.470100	-0.039336	0.015770	0.160940
YBL021C	HAP3	YDL188C	PPH22	0.512347	1.342089	1.775584	-0.018425	0.027662	0.044278
YBL054W	TOD6	YDL188C	PPH22	-0.660499	0.134755	1.091837	0.013504	0.025847	0.053383
YBL056W	PTC3	YDL188C	PPH22	-0.552608	-0.768412	-0.296402	0.020588	0.014168	-0.022197
YBL066C	SEF1	YDL188C	PPH22	0.704269	0.392570	-0.384308	0.029147	-0.047896	0.049417
YBL088C	TEL1	YDL188C	PPH22	-0.090474	0.463379	0.523192	-0.055854	-0.173525	-0.088685
YBL103C	RTG3	YDL188C	PPH22	NaN	-8.778639	NaN	0.011555	-0.248175	0.069799
YBR028C	YBR028C	YDL188C	PPH22	0.491280	-1.256125	-1.678965	-0.001792	0.016568	0.111878
YBR033W	EDS1	YDL188C	PPH22	0.561500	0.374793	-0.240095	-0.047176	0.084876	0.092635
YBR059C	AKL1	YDL188C	PPH22	-0.849188	-0.570328	0.309593	0.099866	-0.059184	-0.014204
YBR066C	NRG2	YDL188C	PPH22	-0.474638	-0.385201	-0.184862	0.094353	-0.011073	0.163307
YBR083W	TEC1	YDL188C	PPH22	0.423148	0.974872	0.850930	0.041276	-0.045831	0.107016
YBR092C	PHO3	YDL188C	PPH22	-0.746520	-0.007912	0.702110	0.011472	0.069753	0.020069
YBR093C	PHO5	YDL188C	PPH22	-0.652497	0.981926	1.623995	0.068441	0.100205	0.067227
YBR095C	RXT2	YDL188C	PPH22	1.099609	0.409394	-0.614726	-0.086889	-0.017724	-0.151124
YBR095C+2	YBR095C+2	YDL188C	PPH22	2.009929	0.834477	-1.497879	-0.019270	0.150329	-0.035219
YBR097W	VPS15	YDL188C	PPH22	NaN	NaN	NaN	NaN	NaN	NaN
YBR125C	PTC4	YDL188C	PPH22	-0.277280	-0.142417	0.441920	-0.016094	-0.023252	0.231578
YBR136W	MEC1	YDL188C	PPH22	1.226507	0.462103	-0.960557	-0.018781	0.049918	-0.118105
YBR150C	TBS1	YDL188C	PPH22	-0.614502	-0.256678	0.112125	0.010357	-0.014746	0.050789
YBR182C	SMP1	YDL188C	PPH22	-2.241063	-1.398082	0.516122	0.023539	0.176062	0.057825
YBR231C	SWC5	YDL188C	PPH22	-1.230158	-0.139330	1.198725	-0.023050	0.264569	-0.126072
YBR239C	ERT1	YDL188C	PPH22	-0.382142	-0.385358	-0.311478	0.043482	0.062718	-0.067205
YBR240C	THI2	YDL188C	PPH22	0.098232	0.000954	-0.343078	0.005990	0.074053	-0.152134
YBR267W	REI1	YDL188C	PPH22	-1.664477	-2.070053	-0.386045	-0.252820	-0.125582	-0.007814
YBR274W	CHK1	YDL188C	PPH22	1.044565	1.364071	0.441354	0.075076	0.199585	0.105144
YBR276C	PPS1	YDL188C	PPH22	-0.537977	-0.560685	-0.149206	0.065820	-0.132630	-0.090935
YBR297W	MAL33	YDL188C	PPH22	0.245024	0.114164	0.153004	-0.016945	-0.024272	0.090085
YCL016C	DCC1	YDL188C	PPH22	1.418206	-0.231240	-1.019497	-0.037523	-0.208927	-0.186586
YCL024W	KCC4	YDL188C	PPH22	0.412093	0.393710	-0.000433	0.041154	0.155510	0.069029
YCL055W	KAR4	YDL188C	PPH22	0.913891	1.017846	0.257609	-0.016628	0.156657	0.131619
YCL061C	MRC1	YDL188C	PPH22	0.964566	0.827892	-0.072874	0.194958	0.353452	0.085257
YCR008W	SAT4	YDL188C	PPH22	1.266612	1.808194	1.647482	-0.030701	0.059008	0.036475
YCR065W	HCM1	YDL188C	PPH22	0.155983	-0.324826	-0.416784	0.070011	0.076666	0.069102
YCR066W	RAD18	YDL188C	PPH22	NaN	-0.445409	NaN	NaN	0.091995	NaN
YCR073C	SSK22	YDL188C	PPH22	-0.819108	-1.025019	-0.794621	-0.019072	0.008302	-0.217544
YCR079W	PTC6	YDL188C	PPH22	-0.361291	-0.257265	0.145648	-0.013190	0.046222	0.088966
YCR091W	KIN82	YDL188C	PPH22	0.696252	1.066425	0.771628	0.177258	0.231145	0.161781
YCR095C	OCA4	YDL188C	PPH22	-0.056209	-0.337243	-0.352484	0.069611	0.099482	0.114210
YCR106W	RDS1	YDL188C	PPH22	-0.208615	0.107042	0.820756	0.118381	0.031423	-0.012492
[truncated: 92,396 more rows]
