# Supplementary material for: Differential analysis of high-throughput quantitative genetic interaction data
Source: Genome Biol. 2012 Dec 26;13(12):R123. doi: 10.1186/gb-2012-13-12-r123 (PMC4056373; doi:10.1186/gb-2012-13-12-r123)
Supplement: Additional file 4 — a table indicating the gene pairs used as the DNA damage response bronze standard in our study. [file gb-2012-13-12-r123-S4.TXT]

orf1	gene1	orf2	gene2
YBL088C	TEL1	YBR136W	MEC1
YBL088C	TEL1	YBR274W	CHK1
YBR136W	MEC1	YBR274W	CHK1
YBL088C	TEL1	YCL016C	DCC1
YBR136W	MEC1	YCL016C	DCC1
YBR274W	CHK1	YCL016C	DCC1
YBR136W	MEC1	YCL061C	MRC1
YBL088C	TEL1	YCR066W	RAD18
YBR136W	MEC1	YCR066W	RAD18
YBR274W	CHK1	YCR066W	RAD18
YCL016C	DCC1	YCR066W	RAD18
YBL088C	TEL1	YDL013W	SLX5
YBR136W	MEC1	YDL013W	SLX5
YBR274W	CHK1	YDL013W	SLX5
YCL016C	DCC1	YDL013W	SLX5
YCR066W	RAD18	YDL013W	SLX5
YCR066W	RAD18	YDL047W	SIT4
YBL088C	TEL1	YDL101C	DUN1
YBR136W	MEC1	YDL101C	DUN1
YBR274W	CHK1	YDL101C	DUN1
YCL016C	DCC1	YDL101C	DUN1
YCR066W	RAD18	YDL101C	DUN1
YDL013W	SLX5	YDL101C	DUN1
YBL088C	TEL1	YDR173C	ARG82
YBL088C	TEL1	YDR217C	RAD9
YBR083W	TEC1	YDR217C	RAD9
YBR136W	MEC1	YDR217C	RAD9
YBR182C	SMP1	YDR217C	RAD9
YBR240C	THI2	YDR217C	RAD9
YBR274W	CHK1	YDR217C	RAD9
YCL016C	DCC1	YDR217C	RAD9
YCL055W	KAR4	YDR217C	RAD9
YCR066W	RAD18	YDR217C	RAD9
YDL013W	SLX5	YDR217C	RAD9
YDL047W	SIT4	YDR217C	RAD9
YDL056W	MBP1	YDR217C	RAD9
YDL101C	DUN1	YDR217C	RAD9
YDR123C	INO2	YDR217C	RAD9
YDR217C	RAD9	YDR259C	YAP6
YDR217C	RAD9	YDR421W	ARO80
YDR217C	RAD9	YDR423C	CAD1
YDR217C	RAD9	YDR463W	STP1
YBL088C	TEL1	YDR501W	PLM2
YBR136W	MEC1	YDR501W	PLM2
YBR274W	CHK1	YDR501W	PLM2
YCL016C	DCC1	YDR501W	PLM2
YCR066W	RAD18	YDR501W	PLM2
YDL013W	SLX5	YDR501W	PLM2
YDL101C	DUN1	YDR501W	PLM2
YDR217C	RAD9	YDR501W	PLM2
YDL013W	SLX5	YDR523C	SPS1
YBL088C	TEL1	YEL018W	EAF5
YBR136W	MEC1	YEL018W	EAF5
YBR274W	CHK1	YEL018W	EAF5
YCL016C	DCC1	YEL018W	EAF5
YCR066W	RAD18	YEL018W	EAF5
YDL013W	SLX5	YEL018W	EAF5
YDL101C	DUN1	YEL018W	EAF5
YDR217C	RAD9	YEL018W	EAF5
YDR501W	PLM2	YEL018W	EAF5
YBL088C	TEL1	YER028C	MIG3
YBR136W	MEC1	YER028C	MIG3
YBR274W	CHK1	YER028C	MIG3
YCL016C	DCC1	YER028C	MIG3
YCR066W	RAD18	YER028C	MIG3
YDL013W	SLX5	YER028C	MIG3
YDL101C	DUN1	YER028C	MIG3
YDR217C	RAD9	YER028C	MIG3
YDR451C	YHP1	YER028C	MIG3
YDR501W	PLM2	YER028C	MIG3
YEL018W	EAF5	YER028C	MIG3
YDR217C	RAD9	YER040W	GLN3
YBR136W	MEC1	YER089C	PTC2
YBR274W	CHK1	YER089C	PTC2
YDL101C	DUN1	YER089C	PTC2
YDR217C	RAD9	YER089C	PTC2
YBL088C	TEL1	YER095W	RAD51
YBR136W	MEC1	YER095W	RAD51
YBR274W	CHK1	YER095W	RAD51
YCL016C	DCC1	YER095W	RAD51
YCR066W	RAD18	YER095W	RAD51
YDL013W	SLX5	YER095W	RAD51
YDL101C	DUN1	YER095W	RAD51
YDR217C	RAD9	YER095W	RAD51
YDR501W	PLM2	YER095W	RAD51
YEL018W	EAF5	YER095W	RAD51
YER028C	MIG3	YER095W	RAD51
YBL088C	TEL1	YER116C	SLX8
YBR136W	MEC1	YER116C	SLX8
YBR274W	CHK1	YER116C	SLX8
YCL016C	DCC1	YER116C	SLX8
YCR066W	RAD18	YER116C	SLX8
YDL013W	SLX5	YER116C	SLX8
YDL101C	DUN1	YER116C	SLX8
YDR217C	RAD9	YER116C	SLX8
YDR501W	PLM2	YER116C	SLX8
YEL018W	EAF5	YER116C	SLX8
YER028C	MIG3	YER116C	SLX8
YER095W	RAD51	YER116C	SLX8
YER028C	MIG3	YER161C	SPT2
YCR066W	RAD18	YER169W	RPH1
YDR217C	RAD9	YER169W	RPH1
YER028C	MIG3	YER169W	RPH1
YDR217C	RAD9	YGL071W	AFT1
YBL088C	TEL1	YGL175C	SAE2
YBR136W	MEC1	YGL175C	SAE2
YBR274W	CHK1	YGL175C	SAE2
YCL016C	DCC1	YGL175C	SAE2
YCR066W	RAD18	YGL175C	SAE2
YDL013W	SLX5	YGL175C	SAE2
YDL101C	DUN1	YGL175C	SAE2
YDR217C	RAD9	YGL175C	SAE2
YDR501W	PLM2	YGL175C	SAE2
YEL018W	EAF5	YGL175C	SAE2
YER028C	MIG3	YGL175C	SAE2
YER095W	RAD51	YGL175C	SAE2
YER116C	SLX8	YGL175C	SAE2
YDL013W	SLX5	YGL181W	GTS1
YDR217C	RAD9	YGL181W	GTS1
YDR217C	RAD9	YGL254W	FZF1
YER028C	MIG3	YGR044C	RME1
YDR217C	RAD9	YHL020C	OPI1
YER028C	MIG3	YHL020C	OPI1
YDL013W	SLX5	YHL027W	RIM101
YER028C	MIG3	YHL027W	RIM101
YDR217C	RAD9	YHR006W	STP2
YBL088C	TEL1	YHR090C	YNG2
YBR136W	MEC1	YHR090C	YNG2
YBR274W	CHK1	YHR090C	YNG2
YCL016C	DCC1	YHR090C	YNG2
YCR066W	RAD18	YHR090C	YNG2
YDL013W	SLX5	YHR090C	YNG2
YDL101C	DUN1	YHR090C	YNG2
YDR217C	RAD9	YHR090C	YNG2
YDR448W	ADA2	YHR090C	YNG2
YDR501W	PLM2	YHR090C	YNG2
YEL018W	EAF5	YHR090C	YNG2
YER028C	MIG3	YHR090C	YNG2
YER095W	RAD51	YHR090C	YNG2
YER116C	SLX8	YHR090C	YNG2
YGL175C	SAE2	YHR090C	YNG2
YBL088C	TEL1	YHR191C	CTF8
YBR136W	MEC1	YHR191C	CTF8
YBR274W	CHK1	YHR191C	CTF8
YCL016C	DCC1	YHR191C	CTF8
YCR066W	RAD18	YHR191C	CTF8
YDL013W	SLX5	YHR191C	CTF8
YDL101C	DUN1	YHR191C	CTF8
YDR217C	RAD9	YHR191C	CTF8
YDR501W	PLM2	YHR191C	CTF8
YEL018W	EAF5	YHR191C	CTF8
YER028C	MIG3	YHR191C	CTF8
YER095W	RAD51	YHR191C	CTF8
YER116C	SLX8	YHR191C	CTF8
YGL175C	SAE2	YHR191C	CTF8
YHR090C	YNG2	YHR191C	CTF8
YAL040C	CLN3	YIL035C	CKA1
YBL088C	TEL1	YIL035C	CKA1
YBR136W	MEC1	YIL035C	CKA1
YBR274W	CHK1	YIL035C	CKA1
YCL016C	DCC1	YIL035C	CKA1
YCR008W	SAT4	YIL035C	CKA1
YCR066W	RAD18	YIL035C	CKA1
YDL013W	SLX5	YIL035C	CKA1
YDL020C	RPN4	YIL035C	CKA1
YDL047W	SIT4	YIL035C	CKA1
YDL101C	DUN1	YIL035C	CKA1
YDL134C	PPH21	YIL035C	CKA1
YDL155W	CLB3	YIL035C	CKA1
YDL188C	PPH22	YIL035C	CKA1
YDR217C	RAD9	YIL035C	CKA1
YDR247W	VHS1	YIL035C	CKA1
YDR501W	PLM2	YIL035C	CKA1
YEL018W	EAF5	YIL035C	CKA1
YER028C	MIG3	YIL035C	CKA1
YER089C	PTC2	YIL035C	CKA1
YER095W	RAD51	YIL035C	CKA1
YER111C	SWI4	YIL035C	CKA1
YER116C	SLX8	YIL035C	CKA1
YGL175C	SAE2	YIL035C	CKA1
YGR108W	CLB1	YIL035C	CKA1
YGR109C	CLB6	YIL035C	CKA1
YHR090C	YNG2	YIL035C	CKA1
YHR191C	CTF8	YIL035C	CKA1
YBL088C	TEL1	YIL128W	MET18
YBR136W	MEC1	YIL128W	MET18
YBR274W	CHK1	YIL128W	MET18
YCL016C	DCC1	YIL128W	MET18
YCR066W	RAD18	YIL128W	MET18
YDL013W	SLX5	YIL128W	MET18
YDL101C	DUN1	YIL128W	MET18
YDR217C	RAD9	YIL128W	MET18
YDR501W	PLM2	YIL128W	MET18
YEL018W	EAF5	YIL128W	MET18
YER028C	MIG3	YIL128W	MET18
YER095W	RAD51	YIL128W	MET18
YER116C	SLX8	YIL128W	MET18
YGL025C	PGD1	YIL128W	MET18
YGL175C	SAE2	YIL128W	MET18
YHR090C	YNG2	YIL128W	MET18
YHR191C	CTF8	YIL128W	MET18
YIL035C	CKA1	YIL128W	MET18
YDR217C	RAD9	YIL131C	FKH1
YDR217C	RAD9	YIR018W	YAP5
YDL013W	SLX5	YIR026C	YVH1
YDR217C	RAD9	YIR033W	MGA2
YBL005W	PDR3	YJL006C	CTK2
YBL008W	HIR1	YJL006C	CTK2
YBL088C	TEL1	YJL006C	CTK2
YBR136W	MEC1	YJL006C	CTK2
YBR274W	CHK1	YJL006C	CTK2
YCL016C	DCC1	YJL006C	CTK2
YCR066W	RAD18	YJL006C	CTK2
YDL013W	SLX5	YJL006C	CTK2
YDL101C	DUN1	YJL006C	CTK2
YDL170W	UGA3	YJL006C	CTK2
YDR043C	NRG1	YJL006C	CTK2
YDR217C	RAD9	YJL006C	CTK2
YDR501W	PLM2	YJL006C	CTK2
YEL009C	GCN4	YJL006C	CTK2
YEL018W	EAF5	YJL006C	CTK2
YER028C	MIG3	YJL006C	CTK2
YER068W	MOT2	YJL006C	CTK2
YER088C	DOT6	YJL006C	CTK2
YER095W	RAD51	YJL006C	CTK2
YER116C	SLX8	YJL006C	CTK2
YFL031W	HAC1	YJL006C	CTK2
YGL013C	PDR1	YJL006C	CTK2
YGL035C	MIG1	YJL006C	CTK2
YGL151W	NUT1	YJL006C	CTK2
YGL162W	SUT1	YJL006C	CTK2
YGL175C	SAE2	YJL006C	CTK2
YGL209W	MIG2	YJL006C	CTK2
YHL009C	YAP3	YJL006C	CTK2
YHR090C	YNG2	YJL006C	CTK2
YHR191C	CTF8	YJL006C	CTK2
YIL035C	CKA1	YJL006C	CTK2
YIL128W	MET18	YJL006C	CTK2
YIR017C	MET28	YJL006C	CTK2
YIR023W	DAL81	YJL006C	CTK2
YJL006C	CTK2	YJL056C	ZAP1
YJL006C	CTK2	YJL089W	SIP4
YIL035C	CKA1	YJL095W	BCK1
YER028C	MIG3	YJL110C	GZF3
YIL035C	CKA1	YJL187C	SWE1
YIL035C	CKA1	YJR059W	PTK2
YBL088C	TEL1	YJR066W	TOR1
YBR136W	MEC1	YJR066W	TOR1
YBR274W	CHK1	YJR066W	TOR1
YCL016C	DCC1	YJR066W	TOR1
YCL055W	KAR4	YJR066W	TOR1
YCR066W	RAD18	YJR066W	TOR1
YDL013W	SLX5	YJR066W	TOR1
YDL056W	MBP1	YJR066W	TOR1
YDL101C	DUN1	YJR066W	TOR1
YDR217C	RAD9	YJR066W	TOR1
YDR501W	PLM2	YJR066W	TOR1
YEL018W	EAF5	YJR066W	TOR1
YER028C	MIG3	YJR066W	TOR1
YER095W	RAD51	YJR066W	TOR1
YER116C	SLX8	YJR066W	TOR1
YGL175C	SAE2	YJR066W	TOR1
YGL181W	GTS1	YJR066W	TOR1
YGR044C	RME1	YJR066W	TOR1
YHL027W	RIM101	YJR066W	TOR1
YHR090C	YNG2	YJR066W	TOR1
YHR124W	NDT80	YJR066W	TOR1
YHR191C	CTF8	YJR066W	TOR1
YIL035C	CKA1	YJR066W	TOR1
YIL128W	MET18	YJR066W	TOR1
YIL131C	FKH1	YJR066W	TOR1
YIR026C	YVH1	YJR066W	TOR1
YJL006C	CTK2	YJR066W	TOR1
YJR066W	TOR1	YJR094C	IME1
YER028C	MIG3	YKL005C	BYE1
YDR217C	RAD9	YKL015W	PUT3
YDR217C	RAD9	YKL020C	SPT23
YCR066W	RAD18	YKL032C	IXR1
YDR217C	RAD9	YKL032C	IXR1
YDR217C	RAD9	YKL101W	HSL1
YIL035C	CKA1	YKL101W	HSL1
YJR066W	TOR1	YKL101W	HSL1
YBL005W	PDR3	YKL139W	CTK1
YBL008W	HIR1	YKL139W	CTK1
YBL088C	TEL1	YKL139W	CTK1
YBR136W	MEC1	YKL139W	CTK1
YBR274W	CHK1	YKL139W	CTK1
YCL016C	DCC1	YKL139W	CTK1
YCR066W	RAD18	YKL139W	CTK1
YDL013W	SLX5	YKL139W	CTK1
YDL101C	DUN1	YKL139W	CTK1
YDL170W	UGA3	YKL139W	CTK1
YDR043C	NRG1	YKL139W	CTK1
YDR217C	RAD9	YKL139W	CTK1
YDR501W	PLM2	YKL139W	CTK1
YEL009C	GCN4	YKL139W	CTK1
YEL018W	EAF5	YKL139W	CTK1
YER028C	MIG3	YKL139W	CTK1
YER068W	MOT2	YKL139W	CTK1
YER088C	DOT6	YKL139W	CTK1
YER095W	RAD51	YKL139W	CTK1
YER116C	SLX8	YKL139W	CTK1
YFL031W	HAC1	YKL139W	CTK1
YGL013C	PDR1	YKL139W	CTK1
YGL035C	MIG1	YKL139W	CTK1
YGL151W	NUT1	YKL139W	CTK1
YGL162W	SUT1	YKL139W	CTK1
YGL175C	SAE2	YKL139W	CTK1
YGL209W	MIG2	YKL139W	CTK1
YHL009C	YAP3	YKL139W	CTK1
YHR090C	YNG2	YKL139W	CTK1
YHR191C	CTF8	YKL139W	CTK1
YIL035C	CKA1	YKL139W	CTK1
YIL128W	MET18	YKL139W	CTK1
YIR017C	MET28	YKL139W	CTK1
YIR023W	DAL81	YKL139W	CTK1
YJL006C	CTK2	YKL139W	CTK1
YJL056C	ZAP1	YKL139W	CTK1
YJL089W	SIP4	YKL139W	CTK1
YJR066W	TOR1	YKL139W	CTK1
YIL128W	MET18	YKR099W	BAS1
YBL088C	TEL1	YLL002W	RTT109
YBR136W	MEC1	YLL002W	RTT109
YBR274W	CHK1	YLL002W	RTT109
YCL016C	DCC1	YLL002W	RTT109
YCR066W	RAD18	YLL002W	RTT109
YDL013W	SLX5	YLL002W	RTT109
YDL101C	DUN1	YLL002W	RTT109
YDR217C	RAD9	YLL002W	RTT109
YDR501W	PLM2	YLL002W	RTT109
YEL018W	EAF5	YLL002W	RTT109
YER028C	MIG3	YLL002W	RTT109
YER095W	RAD51	YLL002W	RTT109
YER116C	SLX8	YLL002W	RTT109
YGL175C	SAE2	YLL002W	RTT109
YHR090C	YNG2	YLL002W	RTT109
YHR191C	CTF8	YLL002W	RTT109
YIL035C	CKA1	YLL002W	RTT109
YIL128W	MET18	YLL002W	RTT109
YJL006C	CTK2	YLL002W	RTT109
YJL047C	RTT101	YLL002W	RTT109
YJR066W	TOR1	YLL002W	RTT109
YKL139W	CTK1	YLL002W	RTT109
YBL088C	TEL1	YLR032W	RAD5
YBR136W	MEC1	YLR032W	RAD5
YBR274W	CHK1	YLR032W	RAD5
YCL016C	DCC1	YLR032W	RAD5
YCR066W	RAD18	YLR032W	RAD5
YDL013W	SLX5	YLR032W	RAD5
YDL047W	SIT4	YLR032W	RAD5
YDL101C	DUN1	YLR032W	RAD5
YDR217C	RAD9	YLR032W	RAD5
YDR501W	PLM2	YLR032W	RAD5
YEL018W	EAF5	YLR032W	RAD5
YER028C	MIG3	YLR032W	RAD5
YER095W	RAD51	YLR032W	RAD5
YER116C	SLX8	YLR032W	RAD5
YER169W	RPH1	YLR032W	RAD5
YGL175C	SAE2	YLR032W	RAD5
YHR090C	YNG2	YLR032W	RAD5
YHR191C	CTF8	YLR032W	RAD5
YIL035C	CKA1	YLR032W	RAD5
YIL128W	MET18	YLR032W	RAD5
YJL006C	CTK2	YLR032W	RAD5
YJR066W	TOR1	YLR032W	RAD5
YKL032C	IXR1	YLR032W	RAD5
YKL139W	CTK1	YLR032W	RAD5
YLL002W	RTT109	YLR032W	RAD5
YDR217C	RAD9	YLR113W	HOG1
YBR136W	MEC1	YLR176C	RFX1
YBR274W	CHK1	YLR176C	RFX1
YDL101C	DUN1	YLR176C	RFX1
YDR217C	RAD9	YLR176C	RFX1
YER028C	MIG3	YLR176C	RFX1
YJR066W	TOR1	YLR182W	SWI6
YBL088C	TEL1	YLR183C	TOS4
YBR136W	MEC1	YLR183C	TOS4
YBR274W	CHK1	YLR183C	TOS4
YCL016C	DCC1	YLR183C	TOS4
YCR066W	RAD18	YLR183C	TOS4
YDL013W	SLX5	YLR183C	TOS4
YDL101C	DUN1	YLR183C	TOS4
YDR217C	RAD9	YLR183C	TOS4
YDR501W	PLM2	YLR183C	TOS4
YEL018W	EAF5	YLR183C	TOS4
YER028C	MIG3	YLR183C	TOS4
YER095W	RAD51	YLR183C	TOS4
YER116C	SLX8	YLR183C	TOS4
YGL175C	SAE2	YLR183C	TOS4
YHR090C	YNG2	YLR183C	TOS4
YHR191C	CTF8	YLR183C	TOS4
YIL035C	CKA1	YLR183C	TOS4
YIL128W	MET18	YLR183C	TOS4
YJL006C	CTK2	YLR183C	TOS4
YJR066W	TOR1	YLR183C	TOS4
YKL139W	CTK1	YLR183C	TOS4
YLL002W	RTT109	YLR183C	TOS4
YLR032W	RAD5	YLR183C	TOS4
YIL035C	CKA1	YLR210W	CLB4
YBL088C	TEL1	YLR320W	MMS22
YBR136W	MEC1	YLR320W	MMS22
YBR274W	CHK1	YLR320W	MMS22
YCL016C	DCC1	YLR320W	MMS22
YCR066W	RAD18	YLR320W	MMS22
YDL013W	SLX5	YLR320W	MMS22
YDL101C	DUN1	YLR320W	MMS22
YDR217C	RAD9	YLR320W	MMS22
YDR501W	PLM2	YLR320W	MMS22
YEL018W	EAF5	YLR320W	MMS22
YER028C	MIG3	YLR320W	MMS22
YER095W	RAD51	YLR320W	MMS22
YER116C	SLX8	YLR320W	MMS22
YGL175C	SAE2	YLR320W	MMS22
YHR090C	YNG2	YLR320W	MMS22
YHR191C	CTF8	YLR320W	MMS22
YIL035C	CKA1	YLR320W	MMS22
YIL128W	MET18	YLR320W	MMS22
YJL006C	CTK2	YLR320W	MMS22
YJR066W	TOR1	YLR320W	MMS22
YKL139W	CTK1	YLR320W	MMS22
YLL002W	RTT109	YLR320W	MMS22
YLR032W	RAD5	YLR320W	MMS22
YLR183C	TOS4	YLR320W	MMS22
YBL088C	TEL1	YLR376C	PSY3
YBR136W	MEC1	YLR376C	PSY3
YBR274W	CHK1	YLR376C	PSY3
YCL016C	DCC1	YLR376C	PSY3
YCR066W	RAD18	YLR376C	PSY3
YDL013W	SLX5	YLR376C	PSY3
YDL101C	DUN1	YLR376C	PSY3
YDR217C	RAD9	YLR376C	PSY3
YDR501W	PLM2	YLR376C	PSY3
YEL018W	EAF5	YLR376C	PSY3
YER028C	MIG3	YLR376C	PSY3
YER095W	RAD51	YLR376C	PSY3
YER116C	SLX8	YLR376C	PSY3
YGL175C	SAE2	YLR376C	PSY3
YHR090C	YNG2	YLR376C	PSY3
YHR191C	CTF8	YLR376C	PSY3
YIL035C	CKA1	YLR376C	PSY3
YIL128W	MET18	YLR376C	PSY3
YJL006C	CTK2	YLR376C	PSY3
YJR066W	TOR1	YLR376C	PSY3
YKL139W	CTK1	YLR376C	PSY3
YLL002W	RTT109	YLR376C	PSY3
YLR032W	RAD5	YLR376C	PSY3
YLR183C	TOS4	YLR376C	PSY3
YLR320W	MMS22	YLR376C	PSY3
YBL088C	TEL1	YLR399C	BDF1
YBR136W	MEC1	YLR399C	BDF1
YBR231C	SWC5	YLR399C	BDF1
YBR274W	CHK1	YLR399C	BDF1
YCL016C	DCC1	YLR399C	BDF1
YCR066W	RAD18	YLR399C	BDF1
YDL002C	NHP10	YLR399C	BDF1
YDL013W	SLX5	YLR399C	BDF1
YDL101C	DUN1	YLR399C	BDF1
YDR217C	RAD9	YLR399C	BDF1
YDR334W	SWR1	YLR399C	BDF1
YDR485C	VPS72	YLR399C	BDF1
YDR501W	PLM2	YLR399C	BDF1
YDR523C	SPS1	YLR399C	BDF1
YEL018W	EAF5	YLR399C	BDF1
YER028C	MIG3	YLR399C	BDF1
YER095W	RAD51	YLR399C	BDF1
YER116C	SLX8	YLR399C	BDF1
YGL175C	SAE2	YLR399C	BDF1
YGL181W	GTS1	YLR399C	BDF1
YGR056W	RSC1	YLR399C	BDF1
YHL027W	RIM101	YLR399C	BDF1
YHR090C	YNG2	YLR399C	BDF1
YHR191C	CTF8	YLR399C	BDF1
YIL035C	CKA1	YLR399C	BDF1
YIL128W	MET18	YLR399C	BDF1
YIR026C	YVH1	YLR399C	BDF1
YJL006C	CTK2	YLR399C	BDF1
YJL127C	SPT10	YLR399C	BDF1
YJR066W	TOR1	YLR399C	BDF1
YKL139W	CTK1	YLR399C	BDF1
YLL002W	RTT109	YLR399C	BDF1
YLR032W	RAD5	YLR399C	BDF1
YLR052W	IES3	YLR399C	BDF1
YLR183C	TOS4	YLR399C	BDF1
YLR320W	MMS22	YLR399C	BDF1
YLR357W	RSC2	YLR399C	BDF1
YLR376C	PSY3	YLR399C	BDF1
YJL006C	CTK2	YLR451W	LEU3
YKL139W	CTK1	YLR451W	LEU3
YBL088C	TEL1	YML032C	RAD52
YBR136W	MEC1	YML032C	RAD52
YBR274W	CHK1	YML032C	RAD52
YCL016C	DCC1	YML032C	RAD52
YCR066W	RAD18	YML032C	RAD52
YDL013W	SLX5	YML032C	RAD52
YDL101C	DUN1	YML032C	RAD52
YDR217C	RAD9	YML032C	RAD52
YDR501W	PLM2	YML032C	RAD52
YEL018W	EAF5	YML032C	RAD52
YER028C	MIG3	YML032C	RAD52
YER095W	RAD51	YML032C	RAD52
YER116C	SLX8	YML032C	RAD52
YGL175C	SAE2	YML032C	RAD52
YHR090C	YNG2	YML032C	RAD52
YHR191C	CTF8	YML032C	RAD52
YIL035C	CKA1	YML032C	RAD52
YIL128W	MET18	YML032C	RAD52
YJL006C	CTK2	YML032C	RAD52
YJR066W	TOR1	YML032C	RAD52
YKL139W	CTK1	YML032C	RAD52
YLL002W	RTT109	YML032C	RAD52
YLR032W	RAD5	YML032C	RAD52
YLR183C	TOS4	YML032C	RAD52
YLR320W	MMS22	YML032C	RAD52
YLR376C	PSY3	YML032C	RAD52
YLR399C	BDF1	YML032C	RAD52
YLR399C	BDF1	YML041C	VPS71
YBL005W	PDR3	YML112W	CTK3
YBL008W	HIR1	YML112W	CTK3
YBL088C	TEL1	YML112W	CTK3
YBR136W	MEC1	YML112W	CTK3
YBR274W	CHK1	YML112W	CTK3
YCL016C	DCC1	YML112W	CTK3
YCR066W	RAD18	YML112W	CTK3
YDL013W	SLX5	YML112W	CTK3
YDL101C	DUN1	YML112W	CTK3
YDL170W	UGA3	YML112W	CTK3
YDR043C	NRG1	YML112W	CTK3
YDR217C	RAD9	YML112W	CTK3
YDR501W	PLM2	YML112W	CTK3
YEL009C	GCN4	YML112W	CTK3
YEL018W	EAF5	YML112W	CTK3
YER028C	MIG3	YML112W	CTK3
YER068W	MOT2	YML112W	CTK3
YER088C	DOT6	YML112W	CTK3
YER095W	RAD51	YML112W	CTK3
YER116C	SLX8	YML112W	CTK3
YFL031W	HAC1	YML112W	CTK3
YGL013C	PDR1	YML112W	CTK3
YGL035C	MIG1	YML112W	CTK3
YGL151W	NUT1	YML112W	CTK3
YGL162W	SUT1	YML112W	CTK3
YGL175C	SAE2	YML112W	CTK3
YGL209W	MIG2	YML112W	CTK3
YHL009C	YAP3	YML112W	CTK3
YHR090C	YNG2	YML112W	CTK3
YHR191C	CTF8	YML112W	CTK3
YIL035C	CKA1	YML112W	CTK3
YIL128W	MET18	YML112W	CTK3
YIR017C	MET28	YML112W	CTK3
YIR023W	DAL81	YML112W	CTK3
YJL006C	CTK2	YML112W	CTK3
YJL056C	ZAP1	YML112W	CTK3
YJL089W	SIP4	YML112W	CTK3
YJR066W	TOR1	YML112W	CTK3
YKL139W	CTK1	YML112W	CTK3
YLL002W	RTT109	YML112W	CTK3
YLR032W	RAD5	YML112W	CTK3
YLR183C	TOS4	YML112W	CTK3
YLR320W	MMS22	YML112W	CTK3
YLR376C	PSY3	YML112W	CTK3
YLR399C	BDF1	YML112W	CTK3
YLR451W	LEU3	YML112W	CTK3
YML032C	RAD52	YML112W	CTK3
YER028C	MIG3	YML113W	DAT1
YDR217C	RAD9	YMR021C	MAC1
YIL035C	CKA1	YMR036C	MIH1
YDR217C	RAD9	YMR042W	ARG80
YCL016C	DCC1	YMR078C	CTF18
YHR191C	CTF8	YMR078C	CTF18
YDL013W	SLX5	YMR139W	RIM11
YLR399C	BDF1	YMR139W	RIM11
YDR217C	RAD9	YMR164C	MSS11
YJL006C	CTK2	YMR172W	HOT1
YKL139W	CTK1	YMR172W	HOT1
YML112W	CTK3	YMR172W	HOT1
YER028C	MIG3	YMR182C	RGM1
YBL088C	TEL1	YMR224C	MRE11
YBR136W	MEC1	YMR224C	MRE11
YBR274W	CHK1	YMR224C	MRE11
YCL016C	DCC1	YMR224C	MRE11
YCR066W	RAD18	YMR224C	MRE11
YDL013W	SLX5	YMR224C	MRE11
YDL047W	SIT4	YMR224C	MRE11
YDL101C	DUN1	YMR224C	MRE11
YDR217C	RAD9	YMR224C	MRE11
YDR501W	PLM2	YMR224C	MRE11
YEL018W	EAF5	YMR224C	MRE11
YER028C	MIG3	YMR224C	MRE11
YER095W	RAD51	YMR224C	MRE11
YER116C	SLX8	YMR224C	MRE11
YER169W	RPH1	YMR224C	MRE11
YGL175C	SAE2	YMR224C	MRE11
YHR090C	YNG2	YMR224C	MRE11
YHR191C	CTF8	YMR224C	MRE11
YIL035C	CKA1	YMR224C	MRE11
YIL128W	MET18	YMR224C	MRE11
YJL006C	CTK2	YMR224C	MRE11
YJR066W	TOR1	YMR224C	MRE11
YKL032C	IXR1	YMR224C	MRE11
YKL139W	CTK1	YMR224C	MRE11
YLL002W	RTT109	YMR224C	MRE11
YLR032W	RAD5	YMR224C	MRE11
YLR183C	TOS4	YMR224C	MRE11
YLR320W	MMS22	YMR224C	MRE11
YLR376C	PSY3	YMR224C	MRE11
YLR399C	BDF1	YMR224C	MRE11
YML032C	RAD52	YMR224C	MRE11
YML112W	CTK3	YMR224C	MRE11
YDR217C	RAD9	YMR280C	CAT8
YBL088C	TEL1	YMR284W	YKU70
YBR136W	MEC1	YMR284W	YKU70
YBR274W	CHK1	YMR284W	YKU70
YCL016C	DCC1	YMR284W	YKU70
YCR066W	RAD18	YMR284W	YKU70
YDL013W	SLX5	YMR284W	YKU70
YDL101C	DUN1	YMR284W	YKU70
YDR217C	RAD9	YMR284W	YKU70
YDR501W	PLM2	YMR284W	YKU70
YEL018W	EAF5	YMR284W	YKU70
YER028C	MIG3	YMR284W	YKU70
YER095W	RAD51	YMR284W	YKU70
YER116C	SLX8	YMR284W	YKU70
YGL175C	SAE2	YMR284W	YKU70
YHR090C	YNG2	YMR284W	YKU70
YHR191C	CTF8	YMR284W	YKU70
YIL035C	CKA1	YMR284W	YKU70
YIL128W	MET18	YMR284W	YKU70
YJL006C	CTK2	YMR284W	YKU70
YJR060W	CBF1	YMR284W	YKU70
YJR066W	TOR1	YMR284W	YKU70
YKL139W	CTK1	YMR284W	YKU70
YLL002W	RTT109	YMR284W	YKU70
YLR032W	RAD5	YMR284W	YKU70
YLR183C	TOS4	YMR284W	YKU70
YLR320W	MMS22	YMR284W	YKU70
YLR376C	PSY3	YMR284W	YKU70
YLR399C	BDF1	YMR284W	YKU70
YML032C	RAD52	YMR284W	YKU70
YML112W	CTK3	YMR284W	YKU70
YMR224C	MRE11	YMR284W	YKU70
YER028C	MIG3	YNL025C	SSN8
YJR066W	TOR1	YNL025C	SSN8
YDR217C	RAD9	YNL068C	FKH2
YJR066W	TOR1	YNL068C	FKH2
YHR090C	YNG2	YNL097C	PHO23
YBL005W	PDR3	YNL136W	EAF7
YBL008W	HIR1	YNL136W	EAF7
YBL088C	TEL1	YNL136W	EAF7
YBR136W	MEC1	YNL136W	EAF7
YBR274W	CHK1	YNL136W	EAF7
YCL016C	DCC1	YNL136W	EAF7
YCR066W	RAD18	YNL136W	EAF7
YDL013W	SLX5	YNL136W	EAF7
YDL101C	DUN1	YNL136W	EAF7
YDL170W	UGA3	YNL136W	EAF7
YDR043C	NRG1	YNL136W	EAF7
YDR217C	RAD9	YNL136W	EAF7
YDR448W	ADA2	YNL136W	EAF7
YDR501W	PLM2	YNL136W	EAF7
YEL009C	GCN4	YNL136W	EAF7
YEL018W	EAF5	YNL136W	EAF7
YER028C	MIG3	YNL136W	EAF7
YER068W	MOT2	YNL136W	EAF7
YER088C	DOT6	YNL136W	EAF7
YER095W	RAD51	YNL136W	EAF7
YER116C	SLX8	YNL136W	EAF7
YFL031W	HAC1	YNL136W	EAF7
YGL013C	PDR1	YNL136W	EAF7
YGL035C	MIG1	YNL136W	EAF7
YGL151W	NUT1	YNL136W	EAF7
YGL162W	SUT1	YNL136W	EAF7
YGL175C	SAE2	YNL136W	EAF7
YGL209W	MIG2	YNL136W	EAF7
YHL009C	YAP3	YNL136W	EAF7
YHR090C	YNG2	YNL136W	EAF7
YHR191C	CTF8	YNL136W	EAF7
YIL035C	CKA1	YNL136W	EAF7
YIL128W	MET18	YNL136W	EAF7
YIR017C	MET28	YNL136W	EAF7
YIR023W	DAL81	YNL136W	EAF7
YJL006C	CTK2	YNL136W	EAF7
YJL056C	ZAP1	YNL136W	EAF7
YJL089W	SIP4	YNL136W	EAF7
YJR066W	TOR1	YNL136W	EAF7
YKL139W	CTK1	YNL136W	EAF7
YLL002W	RTT109	YNL136W	EAF7
YLR032W	RAD5	YNL136W	EAF7
YLR183C	TOS4	YNL136W	EAF7
YLR320W	MMS22	YNL136W	EAF7
YLR376C	PSY3	YNL136W	EAF7
YLR399C	BDF1	YNL136W	EAF7
YLR451W	LEU3	YNL136W	EAF7
YML032C	RAD52	YNL136W	EAF7
YML112W	CTK3	YNL136W	EAF7
YMR172W	HOT1	YNL136W	EAF7
YMR224C	MRE11	YNL136W	EAF7
YMR284W	YKU70	YNL136W	EAF7
YBR136W	MEC1	YNL139C	THO2
YDL013W	SLX5	YNL139C	THO2
YER116C	SLX8	YNL139C	THO2
YER028C	MIG3	YNL167C	SKO1
YDR217C	RAD9	YNL199C	GCR2
YBL088C	TEL1	YNL201C	PSY2
YBR136W	MEC1	YNL201C	PSY2
YBR274W	CHK1	YNL201C	PSY2
YCL016C	DCC1	YNL201C	PSY2
YCR066W	RAD18	YNL201C	PSY2
YDL013W	SLX5	YNL201C	PSY2
YDL101C	DUN1	YNL201C	PSY2
YDR217C	RAD9	YNL201C	PSY2
YDR501W	PLM2	YNL201C	PSY2
YEL018W	EAF5	YNL201C	PSY2
YER028C	MIG3	YNL201C	PSY2
YER095W	RAD51	YNL201C	PSY2
YER116C	SLX8	YNL201C	PSY2
YGL175C	SAE2	YNL201C	PSY2
YHR090C	YNG2	YNL201C	PSY2
YHR191C	CTF8	YNL201C	PSY2
YIL035C	CKA1	YNL201C	PSY2
YIL128W	MET18	YNL201C	PSY2
YJL006C	CTK2	YNL201C	PSY2
YJR066W	TOR1	YNL201C	PSY2
YKL139W	CTK1	YNL201C	PSY2
YLL002W	RTT109	YNL201C	PSY2
YLR032W	RAD5	YNL201C	PSY2
YLR183C	TOS4	YNL201C	PSY2
YLR320W	MMS22	YNL201C	PSY2
YLR376C	PSY3	YNL201C	PSY2
YLR399C	BDF1	YNL201C	PSY2
YML032C	RAD52	YNL201C	PSY2
YML112W	CTK3	YNL201C	PSY2
YMR224C	MRE11	YNL201C	PSY2
YMR284W	YKU70	YNL201C	PSY2
YNL136W	EAF7	YNL201C	PSY2
YBL088C	TEL1	YNL273W	TOF1
YBR136W	MEC1	YNL273W	TOF1
YBR274W	CHK1	YNL273W	TOF1
YCL016C	DCC1	YNL273W	TOF1
YCL061C	MRC1	YNL273W	TOF1
YCR066W	RAD18	YNL273W	TOF1
YDL013W	SLX5	YNL273W	TOF1
YDL101C	DUN1	YNL273W	TOF1
YDR217C	RAD9	YNL273W	TOF1
YDR501W	PLM2	YNL273W	TOF1
YEL018W	EAF5	YNL273W	TOF1
YER028C	MIG3	YNL273W	TOF1
YER095W	RAD51	YNL273W	TOF1
YER116C	SLX8	YNL273W	TOF1
YGL175C	SAE2	YNL273W	TOF1
YHR090C	YNG2	YNL273W	TOF1
YHR191C	CTF8	YNL273W	TOF1
YIL035C	CKA1	YNL273W	TOF1
YIL128W	MET18	YNL273W	TOF1
YJL006C	CTK2	YNL273W	TOF1
YJR066W	TOR1	YNL273W	TOF1
YKL139W	CTK1	YNL273W	TOF1
YLL002W	RTT109	YNL273W	TOF1
YLR032W	RAD5	YNL273W	TOF1
YLR183C	TOS4	YNL273W	TOF1
YLR320W	MMS22	YNL273W	TOF1
YLR376C	PSY3	YNL273W	TOF1
YLR399C	BDF1	YNL273W	TOF1
YML032C	RAD52	YNL273W	TOF1
YML112W	CTK3	YNL273W	TOF1
YMR224C	MRE11	YNL273W	TOF1
YMR284W	YKU70	YNL273W	TOF1
YNL136W	EAF7	YNL273W	TOF1
YNL201C	PSY2	YNL273W	TOF1
YIL035C	CKA1	YNL298W	CLA4
YIL035C	CKA1	YNL309W	STB1
YMR224C	MRE11	YNL330C	RPD3
YMR284W	YKU70	YNL330C	RPD3
YJL006C	CTK2	YOL004W	SIN3
YKL139W	CTK1	YOL004W	SIN3
YML112W	CTK3	YOL004W	SIN3
YMR224C	MRE11	YOL004W	SIN3
YMR284W	YKU70	YOL004W	SIN3
YNL136W	EAF7	YOL004W	SIN3
YJL006C	CTK2	YOL012C	HTZ1
YKL139W	CTK1	YOL012C	HTZ1
YML112W	CTK3	YOL012C	HTZ1
YNL136W	EAF7	YOL012C	HTZ1
YDR217C	RAD9	YOL028C	YAP7
YDR217C	RAD9	YOL108C	INO4
YDR217C	RAD9	YOL113W	SKM1
YJR066W	TOR1	YOL113W	SKM1
YJL006C	CTK2	YOR028C	CIN5
YKL139W	CTK1	YOR028C	CIN5
YML112W	CTK3	YOR028C	CIN5
YNL136W	EAF7	YOR028C	CIN5
YBL088C	TEL1	YOR033C	EXO1
YBR136W	MEC1	YOR033C	EXO1
YBR274W	CHK1	YOR033C	EXO1
YCL016C	DCC1	YOR033C	EXO1
YCR066W	RAD18	YOR033C	EXO1
YDL013W	SLX5	YOR033C	EXO1
YDL101C	DUN1	YOR033C	EXO1
YDR217C	RAD9	YOR033C	EXO1
YDR501W	PLM2	YOR033C	EXO1
YEL018W	EAF5	YOR033C	EXO1
YER028C	MIG3	YOR033C	EXO1
YER095W	RAD51	YOR033C	EXO1
YER116C	SLX8	YOR033C	EXO1
YGL175C	SAE2	YOR033C	EXO1
YHR090C	YNG2	YOR033C	EXO1
YHR191C	CTF8	YOR033C	EXO1
YIL035C	CKA1	YOR033C	EXO1
YIL128W	MET18	YOR033C	EXO1
YJL006C	CTK2	YOR033C	EXO1
YJR066W	TOR1	YOR033C	EXO1
YKL139W	CTK1	YOR033C	EXO1
YLL002W	RTT109	YOR033C	EXO1
YLR032W	RAD5	YOR033C	EXO1
YLR183C	TOS4	YOR033C	EXO1
YLR320W	MMS22	YOR033C	EXO1
YLR376C	PSY3	YOR033C	EXO1
YLR399C	BDF1	YOR033C	EXO1
YML032C	RAD52	YOR033C	EXO1
YML112W	CTK3	YOR033C	EXO1
YMR224C	MRE11	YOR033C	EXO1
YMR284W	YKU70	YOR033C	EXO1
YNL136W	EAF7	YOR033C	EXO1
YNL201C	PSY2	YOR033C	EXO1
YNL273W	TOF1	YOR033C	EXO1
YJL006C	CTK2	YOR038C	HIR2
YKL139W	CTK1	YOR038C	HIR2
YML112W	CTK3	YOR038C	HIR2
YNL136W	EAF7	YOR038C	HIR2
YAL040C	CLN3	YOR061W	CKA2
YBL088C	TEL1	YOR061W	CKA2
YBR136W	MEC1	YOR061W	CKA2
YBR274W	CHK1	YOR061W	CKA2
YCL016C	DCC1	YOR061W	CKA2
YCR008W	SAT4	YOR061W	CKA2
YCR066W	RAD18	YOR061W	CKA2
YDL013W	SLX5	YOR061W	CKA2
YDL020C	RPN4	YOR061W	CKA2
YDL047W	SIT4	YOR061W	CKA2
YDL101C	DUN1	YOR061W	CKA2
YDL134C	PPH21	YOR061W	CKA2
YDL155W	CLB3	YOR061W	CKA2
YDL188C	PPH22	YOR061W	CKA2
YDR217C	RAD9	YOR061W	CKA2
YDR247W	VHS1	YOR061W	CKA2
YDR501W	PLM2	YOR061W	CKA2
YEL018W	EAF5	YOR061W	CKA2
YER028C	MIG3	YOR061W	CKA2
YER089C	PTC2	YOR061W	CKA2
YER095W	RAD51	YOR061W	CKA2
YER111C	SWI4	YOR061W	CKA2
YER116C	SLX8	YOR061W	CKA2
YGL175C	SAE2	YOR061W	CKA2
YGR108W	CLB1	YOR061W	CKA2
YGR109C	CLB6	YOR061W	CKA2
YHR090C	YNG2	YOR061W	CKA2
YHR191C	CTF8	YOR061W	CKA2
YIL035C	CKA1	YOR061W	CKA2
YIL128W	MET18	YOR061W	CKA2
YJL006C	CTK2	YOR061W	CKA2
YJL095W	BCK1	YOR061W	CKA2
YJL187C	SWE1	YOR061W	CKA2
YJR059W	PTK2	YOR061W	CKA2
YJR066W	TOR1	YOR061W	CKA2
YKL101W	HSL1	YOR061W	CKA2
YKL139W	CTK1	YOR061W	CKA2
YLL002W	RTT109	YOR061W	CKA2
YLR032W	RAD5	YOR061W	CKA2
YLR183C	TOS4	YOR061W	CKA2
YLR210W	CLB4	YOR061W	CKA2
YLR320W	MMS22	YOR061W	CKA2
YLR376C	PSY3	YOR061W	CKA2
YLR399C	BDF1	YOR061W	CKA2
YML032C	RAD52	YOR061W	CKA2
YML112W	CTK3	YOR061W	CKA2
YMR036C	MIH1	YOR061W	CKA2
YMR224C	MRE11	YOR061W	CKA2
YMR284W	YKU70	YOR061W	CKA2
YNL136W	EAF7	YOR061W	CKA2
YNL201C	PSY2	YOR061W	CKA2
YNL273W	TOF1	YOR061W	CKA2
YNL298W	CLA4	YOR061W	CKA2
YNL309W	STB1	YOR061W	CKA2
YOR033C	EXO1	YOR061W	CKA2
YER028C	MIG3	YOR140W	SFL1
YBL088C	TEL1	YOR141C	ARP8
YBR136W	MEC1	YOR141C	ARP8
YBR274W	CHK1	YOR141C	ARP8
YCL016C	DCC1	YOR141C	ARP8
YCR066W	RAD18	YOR141C	ARP8
YDL013W	SLX5	YOR141C	ARP8
YDL101C	DUN1	YOR141C	ARP8
YDR217C	RAD9	YOR141C	ARP8
YDR501W	PLM2	YOR141C	ARP8
YEL018W	EAF5	YOR141C	ARP8
YER028C	MIG3	YOR141C	ARP8
YER095W	RAD51	YOR141C	ARP8
YER116C	SLX8	YOR141C	ARP8
YGL175C	SAE2	YOR141C	ARP8
YHR090C	YNG2	YOR141C	ARP8
YHR191C	CTF8	YOR141C	ARP8
YIL035C	CKA1	YOR141C	ARP8
YIL128W	MET18	YOR141C	ARP8
YJL006C	CTK2	YOR141C	ARP8
YJR066W	TOR1	YOR141C	ARP8
YKL139W	CTK1	YOR141C	ARP8
YLL002W	RTT109	YOR141C	ARP8
YLR032W	RAD5	YOR141C	ARP8
YLR183C	TOS4	YOR141C	ARP8
YLR320W	MMS22	YOR141C	ARP8
YLR376C	PSY3	YOR141C	ARP8
YLR399C	BDF1	YOR141C	ARP8
YML032C	RAD52	YOR141C	ARP8
YML112W	CTK3	YOR141C	ARP8
YMR224C	MRE11	YOR141C	ARP8
YMR284W	YKU70	YOR141C	ARP8
YNL136W	EAF7	YOR141C	ARP8
YNL201C	PSY2	YOR141C	ARP8
YNL273W	TOF1	YOR141C	ARP8
YOR033C	EXO1	YOR141C	ARP8
YOR061W	CKA2	YOR141C	ARP8
YDR217C	RAD9	YOR162C	YRR1
YBL088C	TEL1	YOR229W	WTM2
YBR136W	MEC1	YOR229W	WTM2
YBR274W	CHK1	YOR229W	WTM2
YCL016C	DCC1	YOR229W	WTM2
YCR066W	RAD18	YOR229W	WTM2
YDL013W	SLX5	YOR229W	WTM2
YDL101C	DUN1	YOR229W	WTM2
YDR217C	RAD9	YOR229W	WTM2
YDR440W	DOT1	YOR229W	WTM2
YDR451C	YHP1	YOR229W	WTM2
YDR501W	PLM2	YOR229W	WTM2
YEL018W	EAF5	YOR229W	WTM2
YER028C	MIG3	YOR229W	WTM2
YER095W	RAD51	YOR229W	WTM2
YER116C	SLX8	YOR229W	WTM2
YFL033C	RIM15	YOR229W	WTM2
YGL158W	RCK1	YOR229W	WTM2
YGL175C	SAE2	YOR229W	WTM2
YHR090C	YNG2	YOR229W	WTM2
YHR191C	CTF8	YOR229W	WTM2
YIL035C	CKA1	YOR229W	WTM2
YIL128W	MET18	YOR229W	WTM2
YJL006C	CTK2	YOR229W	WTM2
YJL106W	IME2	YOR229W	WTM2
YJL187C	SWE1	YOR229W	WTM2
YJR066W	TOR1	YOR229W	WTM2
YKL139W	CTK1	YOR229W	WTM2
YLL002W	RTT109	YOR229W	WTM2
YLR032W	RAD5	YOR229W	WTM2
YLR183C	TOS4	YOR229W	WTM2
YLR248W	RCK2	YOR229W	WTM2
YLR320W	MMS22	YOR229W	WTM2
YLR376C	PSY3	YOR229W	WTM2
YLR399C	BDF1	YOR229W	WTM2
YML032C	RAD52	YOR229W	WTM2
YML112W	CTK3	YOR229W	WTM2
YMR224C	MRE11	YOR229W	WTM2
YMR284W	YKU70	YOR229W	WTM2
YNL136W	EAF7	YOR229W	WTM2
YNL201C	PSY2	YOR229W	WTM2
YNL273W	TOF1	YOR229W	WTM2
YOR033C	EXO1	YOR229W	WTM2
YOR061W	CKA2	YOR229W	WTM2
YOR141C	ARP8	YOR229W	WTM2
YOR229W	WTM2	YOR230W	WTM1
YDR217C	RAD9	YOR298C-A	MBF1
YJR066W	TOR1	YOR351C	MEK1
YBL088C	TEL1	YOR368W	RAD17
YBR136W	MEC1	YOR368W	RAD17
YBR274W	CHK1	YOR368W	RAD17
YCL016C	DCC1	YOR368W	RAD17
YCR066W	RAD18	YOR368W	RAD17
YDL013W	SLX5	YOR368W	RAD17
YDL101C	DUN1	YOR368W	RAD17
YDR217C	RAD9	YOR368W	RAD17
YDR501W	PLM2	YOR368W	RAD17
YEL018W	EAF5	YOR368W	RAD17
YER028C	MIG3	YOR368W	RAD17
YER089C	PTC2	YOR368W	RAD17
YER095W	RAD51	YOR368W	RAD17
YER116C	SLX8	YOR368W	RAD17
YGL175C	SAE2	YOR368W	RAD17
YHR090C	YNG2	YOR368W	RAD17
YHR191C	CTF8	YOR368W	RAD17
YIL035C	CKA1	YOR368W	RAD17
YIL128W	MET18	YOR368W	RAD17
YJL006C	CTK2	YOR368W	RAD17
YJR066W	TOR1	YOR368W	RAD17
YKL139W	CTK1	YOR368W	RAD17
YLL002W	RTT109	YOR368W	RAD17
YLR032W	RAD5	YOR368W	RAD17
YLR176C	RFX1	YOR368W	RAD17
YLR183C	TOS4	YOR368W	RAD17
YLR320W	MMS22	YOR368W	RAD17
YLR376C	PSY3	YOR368W	RAD17
YLR399C	BDF1	YOR368W	RAD17
YML032C	RAD52	YOR368W	RAD17
YML112W	CTK3	YOR368W	RAD17
YMR224C	MRE11	YOR368W	RAD17
YMR284W	YKU70	YOR368W	RAD17
YNL136W	EAF7	YOR368W	RAD17
YNL201C	PSY2	YOR368W	RAD17
YNL273W	TOF1	YOR368W	RAD17
YOR033C	EXO1	YOR368W	RAD17
YOR061W	CKA2	YOR368W	RAD17
YOR141C	ARP8	YOR368W	RAD17
YOR229W	WTM2	YOR368W	RAD17
YBL088C	TEL1	YPL001W	HAT1
YBR136W	MEC1	YPL001W	HAT1
YBR274W	CHK1	YPL001W	HAT1
YCL016C	DCC1	YPL001W	HAT1
YCL061C	MRC1	YPL001W	HAT1
YCR066W	RAD18	YPL001W	HAT1
YDL013W	SLX5	YPL001W	HAT1
YDL074C	BRE1	YPL001W	HAT1
YDL101C	DUN1	YPL001W	HAT1
YDR217C	RAD9	YPL001W	HAT1
YDR310C	SUM1	YPL001W	HAT1
YDR440W	DOT1	YPL001W	HAT1
YDR448W	ADA2	YPL001W	HAT1
YDR501W	PLM2	YPL001W	HAT1
YEL018W	EAF5	YPL001W	HAT1
YER028C	MIG3	YPL001W	HAT1
YER088C	DOT6	YPL001W	HAT1
YER095W	RAD51	YPL001W	HAT1
YER116C	SLX8	YPL001W	HAT1
YGL175C	SAE2	YPL001W	HAT1
YHR090C	YNG2	YPL001W	HAT1
YHR119W	SET1	YPL001W	HAT1
YHR191C	CTF8	YPL001W	HAT1
YIL035C	CKA1	YPL001W	HAT1
YIL128W	MET18	YPL001W	HAT1
YJL006C	CTK2	YPL001W	HAT1
YJR066W	TOR1	YPL001W	HAT1
YKL139W	CTK1	YPL001W	HAT1
YLL002W	RTT109	YPL001W	HAT1
YLR032W	RAD5	YPL001W	HAT1
YLR183C	TOS4	YPL001W	HAT1
YLR320W	MMS22	YPL001W	HAT1
YLR376C	PSY3	YPL001W	HAT1
YLR399C	BDF1	YPL001W	HAT1
YML032C	RAD52	YPL001W	HAT1
YML112W	CTK3	YPL001W	HAT1
YMR224C	MRE11	YPL001W	HAT1
YMR284W	YKU70	YPL001W	HAT1
YNL136W	EAF7	YPL001W	HAT1
YNL201C	PSY2	YPL001W	HAT1
YNL273W	TOF1	YPL001W	HAT1
YNL330C	RPD3	YPL001W	HAT1
YOL004W	SIN3	YPL001W	HAT1
YOR025W	HST3	YPL001W	HAT1
YOR033C	EXO1	YPL001W	HAT1
YOR061W	CKA2	YPL001W	HAT1
YOR141C	ARP8	YPL001W	HAT1
YOR229W	WTM2	YPL001W	HAT1
YOR368W	RAD17	YPL001W	HAT1
YDR217C	RAD9	YPL026C	SKS1
YER028C	MIG3	YPL042C	SSN3
YJR066W	TOR1	YPL042C	SSN3
YJL006C	CTK2	YPL086C	ELP3
YKL139W	CTK1	YPL086C	ELP3
YML112W	CTK3	YPL086C	ELP3
YNL136W	EAF7	YPL086C	ELP3
YDR217C	RAD9	YPL089C	RLM1
YOR229W	WTM2	YPL139C	UME1
YBL088C	TEL1	YPL153C	RAD53
YBR136W	MEC1	YPL153C	RAD53
YBR274W	CHK1	YPL153C	RAD53
YCL016C	DCC1	YPL153C	RAD53
YCR066W	RAD18	YPL153C	RAD53
YDL013W	SLX5	YPL153C	RAD53
YDL047W	SIT4	YPL153C	RAD53
YDL101C	DUN1	YPL153C	RAD53
YDR217C	RAD9	YPL153C	RAD53
YDR501W	PLM2	YPL153C	RAD53
YEL018W	EAF5	YPL153C	RAD53
YER028C	MIG3	YPL153C	RAD53
YER095W	RAD51	YPL153C	RAD53
YER116C	SLX8	YPL153C	RAD53
YER169W	RPH1	YPL153C	RAD53
YGL175C	SAE2	YPL153C	RAD53
YHR090C	YNG2	YPL153C	RAD53
YHR191C	CTF8	YPL153C	RAD53
YIL035C	CKA1	YPL153C	RAD53
YIL128W	MET18	YPL153C	RAD53
YJL006C	CTK2	YPL153C	RAD53
YJR066W	TOR1	YPL153C	RAD53
YKL032C	IXR1	YPL153C	RAD53
YKL139W	CTK1	YPL153C	RAD53
YLL002W	RTT109	YPL153C	RAD53
YLR032W	RAD5	YPL153C	RAD53
YLR183C	TOS4	YPL153C	RAD53
YLR320W	MMS22	YPL153C	RAD53
YLR376C	PSY3	YPL153C	RAD53
YLR399C	BDF1	YPL153C	RAD53
YML032C	RAD52	YPL153C	RAD53
YML112W	CTK3	YPL153C	RAD53
YMR224C	MRE11	YPL153C	RAD53
YMR284W	YKU70	YPL153C	RAD53
YNL136W	EAF7	YPL153C	RAD53
YNL201C	PSY2	YPL153C	RAD53
YNL273W	TOF1	YPL153C	RAD53
YOR033C	EXO1	YPL153C	RAD53
YOR061W	CKA2	YPL153C	RAD53
YOR141C	ARP8	YPL153C	RAD53
YOR229W	WTM2	YPL153C	RAD53
YOR368W	RAD17	YPL153C	RAD53
YPL001W	HAT1	YPL153C	RAD53
YJL006C	CTK2	YPR009W	SUT2
YKL139W	CTK1	YPR009W	SUT2
YML112W	CTK3	YPR009W	SUT2
YNL136W	EAF7	YPR009W	SUT2
YBL005W	PDR3	YPR023C	EAF3
YBL008W	HIR1	YPR023C	EAF3
YBL088C	TEL1	YPR023C	EAF3
YBR136W	MEC1	YPR023C	EAF3
YBR274W	CHK1	YPR023C	EAF3
YCL016C	DCC1	YPR023C	EAF3
YCR066W	RAD18	YPR023C	EAF3
YDL013W	SLX5	YPR023C	EAF3
YDL101C	DUN1	YPR023C	EAF3
YDL170W	UGA3	YPR023C	EAF3
YDR043C	NRG1	YPR023C	EAF3
YDR217C	RAD9	YPR023C	EAF3
YDR448W	ADA2	YPR023C	EAF3
YDR501W	PLM2	YPR023C	EAF3
YEL009C	GCN4	YPR023C	EAF3
YEL018W	EAF5	YPR023C	EAF3
YER028C	MIG3	YPR023C	EAF3
YER068W	MOT2	YPR023C	EAF3
YER088C	DOT6	YPR023C	EAF3
YER095W	RAD51	YPR023C	EAF3
YER116C	SLX8	YPR023C	EAF3
YFL031W	HAC1	YPR023C	EAF3
YGL013C	PDR1	YPR023C	EAF3
YGL035C	MIG1	YPR023C	EAF3
YGL151W	NUT1	YPR023C	EAF3
YGL162W	SUT1	YPR023C	EAF3
YGL175C	SAE2	YPR023C	EAF3
YGL209W	MIG2	YPR023C	EAF3
YHL009C	YAP3	YPR023C	EAF3
YHR090C	YNG2	YPR023C	EAF3
YHR191C	CTF8	YPR023C	EAF3
YIL035C	CKA1	YPR023C	EAF3
YIL128W	MET18	YPR023C	EAF3
YIR017C	MET28	YPR023C	EAF3
YIR023W	DAL81	YPR023C	EAF3
YJL006C	CTK2	YPR023C	EAF3
YJL056C	ZAP1	YPR023C	EAF3
YJL089W	SIP4	YPR023C	EAF3
YJR066W	TOR1	YPR023C	EAF3
YKL139W	CTK1	YPR023C	EAF3
YLL002W	RTT109	YPR023C	EAF3
YLR032W	RAD5	YPR023C	EAF3
YLR183C	TOS4	YPR023C	EAF3
YLR320W	MMS22	YPR023C	EAF3
YLR376C	PSY3	YPR023C	EAF3
YLR399C	BDF1	YPR023C	EAF3
YLR451W	LEU3	YPR023C	EAF3
YML032C	RAD52	YPR023C	EAF3
YML112W	CTK3	YPR023C	EAF3
YMR172W	HOT1	YPR023C	EAF3
YMR224C	MRE11	YPR023C	EAF3
YMR284W	YKU70	YPR023C	EAF3
YNL136W	EAF7	YPR023C	EAF3
YNL201C	PSY2	YPR023C	EAF3
YNL273W	TOF1	YPR023C	EAF3
YOL004W	SIN3	YPR023C	EAF3
YOL012C	HTZ1	YPR023C	EAF3
YOR028C	CIN5	YPR023C	EAF3
YOR033C	EXO1	YPR023C	EAF3
YOR038C	HIR2	YPR023C	EAF3
YOR061W	CKA2	YPR023C	EAF3
YOR141C	ARP8	YPR023C	EAF3
YOR229W	WTM2	YPR023C	EAF3
YOR368W	RAD17	YPR023C	EAF3
YPL001W	HAT1	YPR023C	EAF3
YPL086C	ELP3	YPR023C	EAF3
YPL153C	RAD53	YPR023C	EAF3
YPR009W	SUT2	YPR023C	EAF3
YER028C	MIG3	YPR065W	ROX1
YIL035C	CKA1	YPR119W	CLB2
YOR061W	CKA2	YPR119W	CLB2
YIL035C	CKA1	YPR120C	CLB5
YOR061W	CKA2	YPR120C	CLB5
YBL088C	TEL1	YPR164W	MMS1
YBR136W	MEC1	YPR164W	MMS1
YBR274W	CHK1	YPR164W	MMS1
YCL016C	DCC1	YPR164W	MMS1
YCR066W	RAD18	YPR164W	MMS1
YDL013W	SLX5	YPR164W	MMS1
YDL047W	SIT4	YPR164W	MMS1
YDL101C	DUN1	YPR164W	MMS1
YDR217C	RAD9	YPR164W	MMS1
YDR501W	PLM2	YPR164W	MMS1
YEL018W	EAF5	YPR164W	MMS1
YER028C	MIG3	YPR164W	MMS1
YER095W	RAD51	YPR164W	MMS1
YER116C	SLX8	YPR164W	MMS1
YER169W	RPH1	YPR164W	MMS1
YGL175C	SAE2	YPR164W	MMS1
YHR090C	YNG2	YPR164W	MMS1
YHR191C	CTF8	YPR164W	MMS1
YIL035C	CKA1	YPR164W	MMS1
YIL128W	MET18	YPR164W	MMS1
YJL006C	CTK2	YPR164W	MMS1
YJL047C	RTT101	YPR164W	MMS1
YJR066W	TOR1	YPR164W	MMS1
YKL032C	IXR1	YPR164W	MMS1
YKL139W	CTK1	YPR164W	MMS1
YLL002W	RTT109	YPR164W	MMS1
YLR032W	RAD5	YPR164W	MMS1
YLR183C	TOS4	YPR164W	MMS1
YLR320W	MMS22	YPR164W	MMS1
YLR376C	PSY3	YPR164W	MMS1
YLR399C	BDF1	YPR164W	MMS1
YML032C	RAD52	YPR164W	MMS1
YML112W	CTK3	YPR164W	MMS1
YMR224C	MRE11	YPR164W	MMS1
YMR284W	YKU70	YPR164W	MMS1
YNL136W	EAF7	YPR164W	MMS1
YNL201C	PSY2	YPR164W	MMS1
YNL273W	TOF1	YPR164W	MMS1
YOR033C	EXO1	YPR164W	MMS1
YOR061W	CKA2	YPR164W	MMS1
YOR141C	ARP8	YPR164W	MMS1
YOR229W	WTM2	YPR164W	MMS1
YOR368W	RAD17	YPR164W	MMS1
YPL001W	HAT1	YPR164W	MMS1
YPL153C	RAD53	YPR164W	MMS1
YPR023C	EAF3	YPR164W	MMS1
YDR217C	RAD9	YPR199C	ARR1
